# Supplementary material for: Should I stay or should I go? The impact of working time and wages on retention in the health workforce
Source: Hum Resour Health. 2014 Apr 23;12:23. doi: 10.1186/1478-4491-12-23 (PMC4021570; doi:10.1186/1478-4491-12-23)
Supplement: Additional file 2 — Educational mapping: Belgium, the Netherlands, Germany. [file 1478-4491-12-23-S2.xlsx]

## Sheet: Sheet3
Country	lvl 1 Code	lvl 2 Code	lvl 3 Code	lvl 4 Code	lvl 1 Master ENGLISH LABEL	lvl 2 Master ENGLISH LABEL	lvl 3 Master ENGLISH LABEL	lvl 4 Master ENGLISH LABEL	lvl 1 TRANSLATION	lvl 2 TRANSLATION	lvl 3 TRANSLATION	lvl 4 TRANSLATION		ISCED * 10	High-Mid-Low
Germany	276001				DEU Kein Abschluss				Kein Abschluss					0	Low
Germany	276002				DEU Hauptschul-/Volksschulabschluss				Hauptschul-/Volksschulabschluss					10	Low
Germany	276003				DEU Realschulabschluss/mittlere Reife				Realschulabschluss/mittlere Reife					20	Low
Germany	276004				DEU Fachhochschulreife				Fachhochschulreife					30	Mid
Germany	276005				DEU Abitur				Abitur					40	Mid
Germany	276006	276007			DEU Hochschulstudium (Uni/TH/FH)	DEU Diplom Uni			Hochschulstudium (Uni/TH/FH)	Diplom FH				40	Mid
Germany	276006	276008			DEU Hochschulstudium (Uni/TH/FH)	DEU Diplom Uni			Hochschulstudium (Uni/TH/FH)	Diplom Uni				40	Mid
Germany	276006	276009			DEU Hochschulstudium (Uni/TH/FH)	DEU Bachelor FH			Hochschulstudium (Uni/TH/FH)	Bachelor FH				50	High
Germany	276006	276010			DEU Hochschulstudium (Uni/TH/FH)	DEU Bachelor Uni			Hochschulstudium (Uni/TH/FH)	Bachelor Uni				50	High
Germany	276006	276011			DEU Hochschulstudium (Uni/TH/FH)	DEU Master FH			Hochschulstudium (Uni/TH/FH)	Master FH				50	High
Germany	276006	276012			DEU Hochschulstudium (Uni/TH/FH)	DEU Master Uni			Hochschulstudium (Uni/TH/FH)	Master Uni				50	High
Germany	276006	276013			DEU Hochschulstudium (Uni/TH/FH)	DEU Magister			Hochschulstudium (Uni/TH/FH)	Magister				60	High
Germany	276006	276014			DEU Hochschulstudium (Uni/TH/FH)	DEU Promotion			Hochschulstudium (Uni/TH/FH)	Promotion				60	High
Germany	276006	276015			DEU Hochschulstudium (Uni/TH/FH)	DEU 1. … Staatsexamen			Hochschulstudium (Uni/TH/FH)	1. … Staatsexamen				-999	Unknown
Germany	276006	276016			DEU Hochschulstudium (Uni/TH/FH)	DEU 2. … Staatsexamen			Hochschulstudium (Uni/TH/FH)	2. … Staatsexamen				-999	Unknown
Germany	276006	276017			DEU Hochschulstudium (Uni/TH/FH)	DEU Approbation			Hochschulstudium (Uni/TH/FH)	Approbation				-999	Unknown
Belgium	56121				BEL Lagere school niet afgemaakt-non terminees				Lagere school niet afgemaakt					0	Low
Belgium	56122				BEL Lager onderwijs-Enseignement primaire				Lager onderwijs					10	Low
Belgium	56130	56131			BEL Lager secundair onderwijs	BEL 1e graad A-stroom-flux A			Lager secundair onderwijs	1e graad A-stroom-flux A				21	Low
Belgium	56130	56132			BEL Lager secundair onderwijs	BEL 1e graad B-stroom-flux B			Lager secundair onderwijs	1e graad B-stroom-flux B				21	Low
Belgium	56130	56133			BEL Lager secundair onderwijs	BEL 2e graad ASO-ESG			Lager secundair onderwijs	2e graad ASO-ESG				31	Mid
Belgium	56130	56134			BEL Lager secundair onderwijs	BEL 2e graad KSO-TSO-ESA-EST			Lager secundair onderwijs	2e graad KSO-TSO-ESA-EST				31	Mid
Belgium	56130	56135			BEL Lager secundair onderwijs	BEL 2e graad BSO-ESP			Lager secundair onderwijs	2e graad BSO-ESP				33	Mid
Belgium	56126	56136			BEL Algemeen hoger secundair onderwijs	BEL Deeltijds beroepsonderwijs-a temps partiel			Algemeen hoger secundair onderwijs	Deeltijds beroepsonderwijs-a temps partiel				33	Mid
Belgium	56126	56137			BEL Algemeen hoger secundair onderwijs	BEL VIZO-SYNTRA-IFAPME-middenstandsopleiding			Algemeen hoger secundair onderwijs	VIZO-SYNTRA-IFAPME-middenstandsopleiding				33	Mid
Belgium	56126	56138			BEL Algemeen hoger secundair onderwijs	BEL 3e graad (of hoger) secundair ASO-ESG			Algemeen hoger secundair onderwijs	3e graad (of hoger) secundair ASO-ESG				31	Mid
Belgium	56126	56139			BEL Algemeen hoger secundair onderwijs	BEL 3e graad (of hoger) secundair KSO-TSO-ESA-EST			Algemeen hoger secundair onderwijs	3e graad (of hoger) secundair KSO-TSO-ESA-EST				31	Mid
Belgium	56126	56140			BEL Algemeen hoger secundair onderwijs	BEL 3e graad (of hoger) secundair BSO-ESP			Algemeen hoger secundair onderwijs	3e graad (of hoger) secundair BSO-ESP				33	Mid
Belgium	56126	56141			BEL Algemeen hoger secundair onderwijs	BEL 7e jaar TSO-EST			Algemeen hoger secundair onderwijs	7e jaar TSO-EST				33	Mid
Belgium	56126	56142			BEL Algemeen hoger secundair onderwijs	BEL 7e jaar BSO-ESP			Algemeen hoger secundair onderwijs	7e jaar BSO-ESP				40	Mid
Belgium	56126	56143			BEL Algemeen hoger secundair onderwijs	BEL 4e graad BSO-ESP			Algemeen hoger secundair onderwijs	4e graad BSO-ESP				43	Mid
Belgium	56127	56144			BEL Hoger onderwijs buiten universiteit	BEL HOKT- Hoger onderwijs 1e cyclus-professional BA			Hoger onderwijs	HOKT- Hoger onderwijs 1e cyclus-professional BA				52	High
Belgium	56127	56145			BEL Hoger onderwijs buiten universiteit	BEL HOLT- Hoger onderwijs 2e cyclus-academische BA of MA			Hoger onderwijs	HOLT- Hoger onderwijs 2e cyclus-academische BA of MA				52	High
Belgium	56128				BEL Universiteit Universite Master				Universiteit /Master					51	High
Belgium	56129				BEL Post-universitaires doctoraat				Post-universitair/doctoraat					60	High
Belgium	56121				BEL Lagere school niet afgemaakt-non terminees				Etudes primaires non terminées					0	Low
Belgium	56122				BEL Lager onderwijs-Enseignement primaire				Enseignement primaire					10	Low
Belgium	56130	56131			BEL Lager secundair onderwijs	BEL 1e graad A-stroom-flux A			Enseignement secondaire inférieur	1e degré flux A				21	Low
Belgium	56130	56132			BEL Lager secundair onderwijs	BEL 1e graad B-stroom-flux B			Enseignement secondaire inférieur	1e degré flux B				21	Low
Belgium	56130	56133			BEL Lager secundair onderwijs	BEL 2e graad ASO-ESG			Enseignement secondaire inférieur	2e degré ESG				31	Mid
Belgium	56130	56134			BEL Lager secundair onderwijs	BEL 2e graad KSO-TSO-ESA-EST			Enseignement secondaire inférieur	2e degré ESA/EST				31	Mid
Belgium	56130	56135			BEL Lager secundair onderwijs	BEL 2e graad BSO-ESP			Enseignement secondaire inférieur	2e degré ESP				33	Mid
Belgium	56126	56136			BEL Algemeen hoger secundair onderwijs	BEL Deeltijds beroepsonderwijs-a temps partiel			Enseignement secondaire supérieur général	Enseignement professionnel à temps partiel				33	Mid
Belgium	56126	56137			BEL Algemeen hoger secundair onderwijs	BEL VIZO-SYNTRA-IFAPME-middenstandsopleiding			Enseignement secondaire supérieur général	IFAPME/formation des classes moyennes				33	Mid
Belgium	56126	56138			BEL Algemeen hoger secundair onderwijs	BEL 3e graad (of hoger) secundair ASO-ESG			Enseignement secondaire supérieur général	3e degré (ou supérieur) ESG				31	Mid
Belgium	56126	56139			BEL Algemeen hoger secundair onderwijs	BEL 3e graad (of hoger) secundair KSO-TSO-ESA-EST			Enseignement secondaire supérieur général	3e degré (ou supérieur) ESA/EST				31	Mid
Belgium	56126	56140			BEL Algemeen hoger secundair onderwijs	BEL 3e graad (of hoger) secundair BSO-ESP			Enseignement secondaire supérieur général	3e degré (ou supérieur) ESP				33	Mid
Belgium	56126	56141			BEL Algemeen hoger secundair onderwijs	BEL 7e jaar TSO-EST			Enseignement secondaire supérieur général	7e année EST				33	Mid
Belgium	56126	56142			BEL Algemeen hoger secundair onderwijs	BEL 7e jaar BSO-ESP			Enseignement secondaire supérieur général	7e année ESP				40	Mid
Belgium	56126	56143			BEL Algemeen hoger secundair onderwijs	BEL 4e graad BSO-ESP			Enseignement secondaire supérieur général	4e degré ESP				43	Mid
Belgium	56127	56144			BEL Hoger onderwijs buiten universiteit	BEL HOKT- Hoger onderwijs 1e cyclus-professional BA			Enseignement supérieur	ESTC/Enseignement supérieur de 1e cycle/BA professionnel				52	High
Belgium	56127	56145			BEL Hoger onderwijs buiten universiteit	BEL HOLT- Hoger onderwijs 2e cyclus-academische BA of MA			Enseignement supérieur	ESTL/Enseignement supérieur de 2e cycle/BA ou MA universitaire				52	High
Belgium	56128				BEL Universiteit Universite Master				Université/Master					51	High
Belgium	56129				BEL Post-universitaires doctoraat				Etudes post-universitaires/doctorat					60	High
Netherlands	528001				NLD Basisschool niet afgemaakt				Basisschool niet afgemaakt					0	Low
Netherlands	528002				NLD Basisschool				Basisschool					10	Low
Netherlands	528003				NLD VBO / Leerlingwezen				VBO / Leerlingwezen					20	Low
Netherlands	528004				NLD VMBO / MAVO / ULO				VMBO / MAVO / ULO					20	Low
Netherlands	528005				NLD HAVO / MMS				HAVO / MMS					30	Mid
Netherlands	528006				NLD HBS				HBS					30	Mid
Netherlands	528007				NLD VWO				VWO					30	Mid
Netherlands	528008	-24	2401		NLD MBO	NLD (Financieel)administratief, -economisch	NLD Accountancy, boekhouding, bedrijfs-, salarisadministratie		MBO	(Financieel)administratief, -economisch	Accountancy, boekhouding, bedrijfs-, salarisadministratie			30	Mid
Netherlands	528008	-24	2402		NLD MBO	NLD (Financieel)administratief, -economisch	NLD Archief, bibliotheek, informatiedienstverlening (geen ict)		MBO	(Financieel)administratief, -economisch	Archief, bibliotheek, informatiedienstverlening (geen ict)			30	Mid
Netherlands	528008	-24	2403		NLD MBO	NLD (Financieel)administratief, -economisch	NLD Directiesecretaresse		MBO	(Financieel)administratief, -economisch	Directiesecretaresse			30	Mid
Netherlands	528008	-24	2404		NLD MBO	NLD (Financieel)administratief, -economisch	NLD Front-office (telefoon, receptie)		MBO	(Financieel)administratief, -economisch	Front-office (telefoon, receptie)			30	Mid
Netherlands	528008	-24	2405		NLD MBO	NLD (Financieel)administratief, -economisch	NLD Juridisch secretaresse		MBO	(Financieel)administratief, -economisch	Juridisch secretaresse			30	Mid
Netherlands	528008	-24	2406		NLD MBO	NLD (Financieel)administratief, -economisch	NLD Medisch secretaresse		MBO	(Financieel)administratief, -economisch	Medisch secretaresse			30	Mid
Netherlands	528008	-24	2407		NLD MBO	NLD (Financieel)administratief, -economisch	NLD Projectsecretaresse		MBO	(Financieel)administratief, -economisch	Projectsecretaresse			30	Mid
Netherlands	528008	-24	2498		NLD MBO	NLD (Financieel)administratief, -economisch	NLD Zoverige administratief (administratief medew)		MBO	(Financieel)administratief, -economisch	Overige administratief (administratief medew)			30	Mid
Netherlands	528008	-24	2499		NLD MBO	NLD (Financieel)administratief, -economisch	NLD Zoverige secretarieel, management-assistentie		MBO	(Financieel)administratief, -economisch	Overige secretarieel, management-assistentie			30	Mid
Netherlands	528008	-23	2301		NLD MBO	NLD Automatisering, ict, telecom	NLD Applicatiebeheer		MBO	Automatisering, ict, telecom	Applicatiebeheer			30	Mid
Netherlands	528008	-23	2302		NLD MBO	NLD Automatisering, ict, telecom	NLD Applicatieontwikkeling		MBO	Automatisering, ict, telecom	Applicatieontwikkeling			30	Mid
Netherlands	528008	-23	2303		NLD MBO	NLD Automatisering, ict, telecom	NLD Netwerkbeheer		MBO	Automatisering, ict, telecom	Netwerkbeheer			30	Mid
Netherlands	528008	-23	2304		NLD MBO	NLD Automatisering, ict, telecom	NLD Service-, helpdeskmedew		MBO	Automatisering, ict, telecom	Service-, helpdeskmedew			30	Mid
Netherlands	528008	-23	2305		NLD MBO	NLD Automatisering, ict, telecom	NLD Telecom-, ict-engineer		MBO	Automatisering, ict, telecom	Telecom-, ict-engineer			30	Mid
Netherlands	528008	-13	1301		NLD MBO	NLD Bouw en infra	NLD (midden)kader landmeetkunde		MBO	Bouw en infra	(midden)kader landmeetkunde			30	Mid
Netherlands	528008	-13	1302		NLD MBO	NLD Bouw en infra	NLD (midden)kader machinale wegenbouw,		MBO	Bouw en infra	(midden)kader machinale wegenbouw,			30	Mid
Netherlands	528008	-13	1303		NLD MBO	NLD Bouw en infra	NLD Asfaltwerker		MBO	Bouw en infra	Asfaltwerker			30	Mid
Netherlands	528008	-13	1304		NLD MBO	NLD Bouw en infra	NLD Betonbouw, betonstaal verwerken		MBO	Bouw en infra	Betonbouw, betonstaal verwerken			30	Mid
Netherlands	528008	-13	1305		NLD MBO	NLD Bouw en infra	NLD Betonreparateur		MBO	Bouw en infra	Betonreparateur			30	Mid
Netherlands	528008	-13	1306		NLD MBO	NLD Bouw en infra	NLD Betonstaalverwerker (lassen, vlechten, buiten, prefab)		MBO	Bouw en infra	Betonstaalverwerker (lassen, vlechten, buiten, prefab)			30	Mid
Netherlands	528008	-13	1307		NLD MBO	NLD Bouw en infra	NLD Betontimmerman		MBO	Bouw en infra	Betontimmerman			30	Mid
Netherlands	528008	-13	1308		NLD MBO	NLD Bouw en infra	NLD Buizenlegger, kabelwerker		MBO	Bouw en infra	Buizenlegger, kabelwerker			30	Mid
Netherlands	528008	-13	1309		NLD MBO	NLD Bouw en infra	NLD Dakdekken		MBO	Bouw en infra	Dakdekken			30	Mid
Netherlands	528008	-13	1310		NLD MBO	NLD Bouw en infra	NLD Dekvloeren		MBO	Bouw en infra	Dekvloeren			30	Mid
Netherlands	528008	-13	1311		NLD MBO	NLD Bouw en infra	NLD Installatietechniek (geen elektrotechniek)		MBO	Bouw en infra	Installatietechniek (geen elektrotechniek)			30	Mid
Netherlands	528008	-13	1312		NLD MBO	NLD Bouw en infra	NLD Machinist (funderings-, hijs-, sloopwerk, grondverzet, wegenbouw)		MBO	Bouw en infra	Machinist (funderings-, hijs-, sloopwerk, grondverzet, wegenbouw)			30	Mid
Netherlands	528008	-13	1313		NLD MBO	NLD Bouw en infra	NLD Metselen, tegelzetten, voegen		MBO	Bouw en infra	Metselen, tegelzetten, voegen			30	Mid
Netherlands	528008	-13	1314		NLD MBO	NLD Bouw en infra	NLD Natuursteenbewerken		MBO	Bouw en infra	Natuursteenbewerken			30	Mid
Netherlands	528008	-13	1315		NLD MBO	NLD Bouw en infra	NLD Schilderen, glaszetten		MBO	Bouw en infra	Schilderen, glaszetten			30	Mid
Netherlands	528008	-13	1316		NLD MBO	NLD Bouw en infra	NLD Steenzetter, rijswerk		MBO	Bouw en infra	Steenzetter, rijswerk			30	Mid
Netherlands	528008	-13	1317		NLD MBO	NLD Bouw en infra	NLD Steigerbouw		MBO	Bouw en infra	Steigerbouw			30	Mid
Netherlands	528008	-13	1318		NLD MBO	NLD Bouw en infra	NLD Straatmaker		MBO	Bouw en infra	Straatmaker			30	Mid
Netherlands	528008	-13	1319		NLD MBO	NLD Bouw en infra	NLD Stukadoren		MBO	Bouw en infra	Stukadoren			30	Mid
Netherlands	528008	-13	1320		NLD MBO	NLD Bouw en infra	NLD Systeemwanden en -plafonds		MBO	Bouw en infra	Systeemwanden en -plafonds			30	Mid
Netherlands	528008	-13	1321		NLD MBO	NLD Bouw en infra	NLD Tentoonstellingsbouw, standbouw		MBO	Bouw en infra	Tentoonstellingsbouw, standbouw			30	Mid
Netherlands	528008	-13	1322		NLD MBO	NLD Bouw en infra	NLD Timmeren		MBO	Bouw en infra	Timmeren			30	Mid
Netherlands	528008	-13	1323		NLD MBO	NLD Bouw en infra	NLD Verkeer en stedenbouw		MBO	Bouw en infra	Verkeer en stedenbouw			30	Mid
Netherlands	528008	-13	1324		NLD MBO	NLD Bouw en infra	NLD Vormgeven, dtp		MBO	Bouw en infra	Vormgeven, dtp			30	Mid
Netherlands	528008	-13	1325		NLD MBO	NLD Bouw en infra	NLD Waterwerk (geen baggerwerk, maritiem, waterbouwer)		MBO	Bouw en infra	Waterwerk (geen baggerwerk, maritiem, waterbouwer)			30	Mid
Netherlands	528008	-13	1397		NLD MBO	NLD Bouw en infra	NLD Zoverige bouwafwerking, onderhoud		MBO	Bouw en infra	Overige bouwafwerking, onderhoud			30	Mid
Netherlands	528008	-13	1398		NLD MBO	NLD Bouw en infra	NLD Zoverige sloop-, hei-, grondwerk, weg- en waterbouw		MBO	Bouw en infra	Overige sloop-, hei-, grondwerk, weg- en waterbouw			30	Mid
Netherlands	528008	-13	1399		NLD MBO	NLD Bouw en infra	NLD Zoverige woning-, utiliteitsbouw, bouwinstallatie, dakdekken		MBO	Bouw en infra	Overige woning-, utiliteitsbouw, bouwinstallatie, dakdekken			30	Mid
Netherlands	528008	-27	2701		NLD MBO	NLD Gezondheidszorg, welzijn, sport, onderwijsassistent	NLD Apothekers-, dokters-, tandartsassistent		MBO	Gezondheidszorg, welzijn, sport, onderwijsassistent	Apothekers-, dokters-, tandartsassistent			30	Mid
Netherlands	528008	-27	2702		NLD MBO	NLD Gezondheidszorg, welzijn, sport, onderwijsassistent	NLD Helpende		MBO	Gezondheidszorg, welzijn, sport, onderwijsassistent	Helpende			30	Mid
Netherlands	528008	-27	2703		NLD MBO	NLD Gezondheidszorg, welzijn, sport, onderwijsassistent	NLD Maatschappelijke zorg, (geestelijk) gehandicaptenzorg		MBO	Gezondheidszorg, welzijn, sport, onderwijsassistent	Maatschappelijke zorg, (geestelijk) gehandicaptenzorg			30	Mid
Netherlands	528008	-27	2704		NLD MBO	NLD Gezondheidszorg, welzijn, sport, onderwijsassistent	NLD Onderwijsassistent		MBO	Gezondheidszorg, welzijn, sport, onderwijsassistent	Onderwijsassistent			30	Mid
Netherlands	528008	-27	2705		NLD MBO	NLD Gezondheidszorg, welzijn, sport, onderwijsassistent	NLD Sociaal cultureel werk (scw)		MBO	Gezondheidszorg, welzijn, sport, onderwijsassistent	Sociaal cultureel werk (scw)			30	Mid
Netherlands	528008	-27	2706		NLD MBO	NLD Gezondheidszorg, welzijn, sport, onderwijsassistent	NLD Sociaal pedagogisch werk (spw)		MBO	Gezondheidszorg, welzijn, sport, onderwijsassistent	Sociaal pedagogisch werk (spw)			30	Mid
Netherlands	528008	-27	2707		NLD MBO	NLD Gezondheidszorg, welzijn, sport, onderwijsassistent	NLD Sociale dienstverlening (sd)		MBO	Gezondheidszorg, welzijn, sport, onderwijsassistent	Sociale dienstverlening (sd)			30	Mid
Netherlands	528008	-27	2708		NLD MBO	NLD Gezondheidszorg, welzijn, sport, onderwijsassistent	NLD Sport en bewegen		MBO	Gezondheidszorg, welzijn, sport, onderwijsassistent	Sport en bewegen			30	Mid
Netherlands	528008	-27	2709		NLD MBO	NLD Gezondheidszorg, welzijn, sport, onderwijsassistent	NLD Verpleegkundige		MBO	Gezondheidszorg, welzijn, sport, onderwijsassistent	Verpleegkundige			30	Mid
Netherlands	528008	-27	2710		NLD MBO	NLD Gezondheidszorg, welzijn, sport, onderwijsassistent	NLD Verzorgende, zorghulp (verpleeg- verzorgingshuid, thuiszorg, (geestelijk)gehandicaptenzorg)		MBO	Gezondheidszorg, welzijn, sport, onderwijsassistent	Verzorgende, zorghulp (verpleeg- verzorgingshuid, thuiszorg, (geestelijk)gehandicaptenzorg)			30	Mid
Netherlands	528008	-27	2799		NLD MBO	NLD Gezondheidszorg, welzijn, sport, onderwijsassistent	NLD Overige verzorging en verpleging		MBO	Gezondheidszorg, welzijn, sport, onderwijsassistent	Overige verzorging en verpleging			30	Mid
Netherlands	528008	-17	1701		NLD MBO	NLD Grafimedia, av-produktie, fotografie, dans, drama, muziek, vormgeven, dtp	NLD Av produktie allround		MBO	Grafimedia, av-produktie, fotografie, dans, drama, muziek, vormgeven, dtp	Av produktie allround			30	Mid
Netherlands	528008	-17	1702		NLD MBO	NLD Grafimedia, av-produktie, fotografie, dans, drama, muziek, vormgeven, dtp	NLD Av produktie, fotografie		MBO	Grafimedia, av-produktie, fotografie, dans, drama, muziek, vormgeven, dtp	Av produktie, fotografie			30	Mid
Netherlands	528008	-17	1703		NLD MBO	NLD Grafimedia, av-produktie, fotografie, dans, drama, muziek, vormgeven, dtp	NLD Camera		MBO	Grafimedia, av-produktie, fotografie, dans, drama, muziek, vormgeven, dtp	Camera			30	Mid
Netherlands	528008	-17	1704		NLD MBO	NLD Grafimedia, av-produktie, fotografie, dans, drama, muziek, vormgeven, dtp	NLD Drama, dans, muziek		MBO	Grafimedia, av-produktie, fotografie, dans, drama, muziek, vormgeven, dtp	Drama, dans, muziek			30	Mid
Netherlands	528008	-17	1705		NLD MBO	NLD Grafimedia, av-produktie, fotografie, dans, drama, muziek, vormgeven, dtp	NLD Drukken, printmedia (basis-, diep-, offset-, rotatie-, zeefdrukker)		MBO	Grafimedia, av-produktie, fotografie, dans, drama, muziek, vormgeven, dtp	Drukken, printmedia (basis-, diep-, offset-, rotatie-, zeefdrukker)			30	Mid
Netherlands	528008	-17	1706		NLD MBO	NLD Grafimedia, av-produktie, fotografie, dans, drama, muziek, vormgeven, dtp	NLD Druknabewerking (binden, brocheren)		MBO	Grafimedia, av-produktie, fotografie, dans, drama, muziek, vormgeven, dtp	Druknabewerking (binden, brocheren)			30	Mid
Netherlands	528008	-17	1707		NLD MBO	NLD Grafimedia, av-produktie, fotografie, dans, drama, muziek, vormgeven, dtp	NLD Drukvoorbereiding (geen vormgeving, dtp)		MBO	Grafimedia, av-produktie, fotografie, dans, drama, muziek, vormgeven, dtp	Drukvoorbereiding (geen vormgeving, dtp)			30	Mid
Netherlands	528008	-17	1708		NLD MBO	NLD Grafimedia, av-produktie, fotografie, dans, drama, muziek, vormgeven, dtp	NLD Fotografie		MBO	Grafimedia, av-produktie, fotografie, dans, drama, muziek, vormgeven, dtp	Fotografie			30	Mid
Netherlands	528008	-17	1709		NLD MBO	NLD Grafimedia, av-produktie, fotografie, dans, drama, muziek, vormgeven, dtp	NLD Licht-, geluids-, beeldtechniek		MBO	Grafimedia, av-produktie, fotografie, dans, drama, muziek, vormgeven, dtp	Licht-, geluids-, beeldtechniek			30	Mid
Netherlands	528008	-17	1710		NLD MBO	NLD Grafimedia, av-produktie, fotografie, dans, drama, muziek, vormgeven, dtp	NLD Mediamanagement, intermediair		MBO	Grafimedia, av-produktie, fotografie, dans, drama, muziek, vormgeven, dtp	Mediamanagement, intermediair			30	Mid
Netherlands	528008	-17	1711		NLD MBO	NLD Grafimedia, av-produktie, fotografie, dans, drama, muziek, vormgeven, dtp	NLD Mediatechnologie		MBO	Grafimedia, av-produktie, fotografie, dans, drama, muziek, vormgeven, dtp	Mediatechnologie			30	Mid
Netherlands	528008	-17	1712		NLD MBO	NLD Grafimedia, av-produktie, fotografie, dans, drama, muziek, vormgeven, dtp	NLD Sign, belettering		MBO	Grafimedia, av-produktie, fotografie, dans, drama, muziek, vormgeven, dtp	Sign, belettering			30	Mid
Netherlands	528008	-17	1713		NLD MBO	NLD Grafimedia, av-produktie, fotografie, dans, drama, muziek, vormgeven, dtp	NLD Video-editor		MBO	Grafimedia, av-produktie, fotografie, dans, drama, muziek, vormgeven, dtp	Video-editor			30	Mid
Netherlands	528008	-17	1714		NLD MBO	NLD Grafimedia, av-produktie, fotografie, dans, drama, muziek, vormgeven, dtp	NLD Vormgeven, dtp		MBO	Grafimedia, av-produktie, fotografie, dans, drama, muziek, vormgeven, dtp	Vormgeven, dtp			30	Mid
Netherlands	528008	-17	1799		NLD MBO	NLD Grafimedia, av-produktie, fotografie, dans, drama, muziek, vormgeven, dtp	NLD Zoverige grafimedia		MBO	Grafimedia, av-produktie, fotografie, dans, drama, muziek, vormgeven, dtp	Overige grafimedia			30	Mid
Netherlands	528008	-11	1101		NLD MBO	NLD Groen en dieren (geen voeding)	NLD Bedekte teelt, glastuinbouw		MBO	Groen en dieren (geen voeding)	Bedekte teelt, glastuinbouw			30	Mid
Netherlands	528008	-11	1102		NLD MBO	NLD Groen en dieren (geen voeding)	NLD Bloemen, planten, tuincentra		MBO	Groen en dieren (geen voeding)	Bloemen, planten, tuincentra			30	Mid
Netherlands	528008	-11	1103		NLD MBO	NLD Groen en dieren (geen voeding)	NLD Bloemenhandel, bloembinden, bloemsierkunst		MBO	Groen en dieren (geen voeding)	Bloemenhandel, bloembinden, bloemsierkunst			30	Mid
Netherlands	528008	-11	1104		NLD MBO	NLD Groen en dieren (geen voeding)	NLD Bos- en natuurbeheer		MBO	Groen en dieren (geen voeding)	Bos- en natuurbeheer			30	Mid
Netherlands	528008	-11	1105		NLD MBO	NLD Groen en dieren (geen voeding)	NLD Dierenartsassistent, paraveterinair		MBO	Groen en dieren (geen voeding)	Dierenartsassistent, paraveterinair			30	Mid
Netherlands	528008	-11	1106		NLD MBO	NLD Groen en dieren (geen voeding)	NLD Gemechaniseerde techniek, loonwerk, groen-technisch recreatiebedrijf		MBO	Groen en dieren (geen voeding)	Gemechaniseerde techniek, loonwerk, groen-technisch recreatiebedrijf			30	Mid
Netherlands	528008	-11	1107		NLD MBO	NLD Groen en dieren (geen voeding)	NLD Handel agrarische produkten, dieren		MBO	Groen en dieren (geen voeding)	Handel agrarische produkten, dieren			30	Mid
Netherlands	528008	-11	1108		NLD MBO	NLD Groen en dieren (geen voeding)	NLD Hovenierswerk, zoverige groenvoorziening		MBO	Groen en dieren (geen voeding)	Hovenierswerk, zoverige groenvoorziening			30	Mid
Netherlands	528008	-11	1109		NLD MBO	NLD Groen en dieren (geen voeding)	NLD Land, water en milieu		MBO	Groen en dieren (geen voeding)	Land, water en milieu			30	Mid
Netherlands	528008	-11	1110		NLD MBO	NLD Groen en dieren (geen voeding)	NLD Open teelt		MBO	Groen en dieren (geen voeding)	Open teelt			30	Mid
Netherlands	528008	-11	1111		NLD MBO	NLD Groen en dieren (geen voeding)	NLD Plantenteelt		MBO	Groen en dieren (geen voeding)	Plantenteelt			30	Mid
Netherlands	528008	-11	1112		NLD MBO	NLD Groen en dieren (geen voeding)	NLD Veehouderij, -fokkerij, dierverzorging, paardensport, overige dieren		MBO	Groen en dieren (geen voeding)	Veehouderij, -fokkerij, dierverzorging, paardensport, overige dieren			30	Mid
Netherlands	528008	-11	1199		NLD MBO	NLD Groen en dieren (geen voeding)	NLD Zoverige land-, tuin-, akkerbouw		MBO	Groen en dieren (geen voeding)	Overige land-, tuin-, akkerbouw			30	Mid
Netherlands	528008	-25	2501		NLD MBO	NLD Handel (algemeen)	NLD Ambulante handel		MBO	Handel (algemeen)	Ambulante handel			30	Mid
Netherlands	528008	-25	2502		NLD MBO	NLD Handel (algemeen)	NLD Groothandel		MBO	Handel (algemeen)	Groothandel			30	Mid
Netherlands	528008	-25	2503		NLD MBO	NLD Handel (algemeen)	NLD Kassa		MBO	Handel (algemeen)	Kassa			30	Mid
Netherlands	528008	-25	2504		NLD MBO	NLD Handel (algemeen)	NLD Stofferen		MBO	Handel (algemeen)	Stofferen			30	Mid
Netherlands	528008	-25	2505		NLD MBO	NLD Handel (algemeen)	NLD Verkoop		MBO	Handel (algemeen)	Verkoop			30	Mid
Netherlands	528008	-25	2506		NLD MBO	NLD Handel (algemeen)	NLD Verkoop ((eerste)verkoper, vertegenwoordiger)		MBO	Handel (algemeen)	Verkoop ((eerste)verkoper, vertegenwoordiger)			30	Mid
Netherlands	528008	-25	2507		NLD MBO	NLD Handel (algemeen)	NLD Wonen		MBO	Handel (algemeen)	Wonen			30	Mid
Netherlands	528008	-25	2599		NLD MBO	NLD Handel (algemeen)	NLD Zoverige detailhandel		MBO	Handel (algemeen)	Overige detailhandel			30	Mid
Netherlands	528008	-26	2601		NLD MBO	NLD Horeca, catering, recreatie, toeristisme	NLD Activiteitenbegeleiding, leisure & hospitality		MBO	Horeca, catering, recreatie, toeristisme	Activiteitenbegeleiding, leisure &amp; hospitality			30	Mid
Netherlands	528008	-26	2602		NLD MBO	NLD Horeca, catering, recreatie, toeristisme	NLD Bediening cafe, bar, fastfood		MBO	Horeca, catering, recreatie, toeristisme	Bediening cafe, bar, fastfood			30	Mid
Netherlands	528008	-26	2603		NLD MBO	NLD Horeca, catering, recreatie, toeristisme	NLD Facilitair		MBO	Horeca, catering, recreatie, toeristisme	Facilitair			30	Mid
Netherlands	528008	-26	2604		NLD MBO	NLD Horeca, catering, recreatie, toeristisme	NLD Front-office (receptie)		MBO	Horeca, catering, recreatie, toeristisme	Front-office (receptie)			30	Mid
Netherlands	528008	-26	2605		NLD MBO	NLD Horeca, catering, recreatie, toeristisme	NLD Gastheer/-vrouw, bartender		MBO	Horeca, catering, recreatie, toeristisme	Gastheer/-vrouw, bartender			30	Mid
Netherlands	528008	-26	2606		NLD MBO	NLD Horeca, catering, recreatie, toeristisme	NLD Horecamedew, -assistent		MBO	Horeca, catering, recreatie, toeristisme	Horecamedew, -assistent			30	Mid
Netherlands	528008	-26	2607		NLD MBO	NLD Horeca, catering, recreatie, toeristisme	NLD Koksvak		MBO	Horeca, catering, recreatie, toeristisme	Koksvak			30	Mid
Netherlands	528008	-26	2608		NLD MBO	NLD Horeca, catering, recreatie, toeristisme	NLD Recreatie, toerisme, reizen		MBO	Horeca, catering, recreatie, toeristisme	Recreatie, toerisme, reizen			30	Mid
Netherlands	528008	-26	2609		NLD MBO	NLD Horeca, catering, recreatie, toeristisme	NLD Zwembad, aqua & leisure		MBO	Horeca, catering, recreatie, toeristisme	Zwembad, aqua &amp; leisure			30	Mid
Netherlands	528008	-26	2699		NLD MBO	NLD Horeca, catering, recreatie, toeristisme	NLD Zoverige horeca		MBO	Horeca, catering, recreatie, toeristisme	Overige horeca			30	Mid
Netherlands	528008	-14	1401		NLD MBO	NLD Hout- en meubelbranche	NLD Bestekzoeker		MBO	Hout- en meubelbranche	Bestekzoeker			30	Mid
Netherlands	528008	-14	1402		NLD MBO	NLD Hout- en meubelbranche	NLD Houthandel		MBO	Hout- en meubelbranche	Houthandel			30	Mid
Netherlands	528008	-14	1403		NLD MBO	NLD Hout- en meubelbranche	NLD Machinaal houtbewerken		MBO	Hout- en meubelbranche	Machinaal houtbewerken			30	Mid
Netherlands	528008	-14	1404		NLD MBO	NLD Hout- en meubelbranche	NLD Meubelindustrie, interieurbouw		MBO	Hout- en meubelbranche	Meubelindustrie, interieurbouw			30	Mid
Netherlands	528008	-14	1405		NLD MBO	NLD Hout- en meubelbranche	NLD Meubelmaker		MBO	Hout- en meubelbranche	Meubelmaker			30	Mid
Netherlands	528008	-14	1406		NLD MBO	NLD Hout- en meubelbranche	NLD Meubelstoffeerder		MBO	Hout- en meubelbranche	Meubelstoffeerder			30	Mid
Netherlands	528008	-14	1407		NLD MBO	NLD Hout- en meubelbranche	NLD Timmerwerk		MBO	Hout- en meubelbranche	Timmerwerk			30	Mid
Netherlands	528008	-14	1408		NLD MBO	NLD Hout- en meubelbranche	NLD Vloeren (parketlegger)		MBO	Hout- en meubelbranche	Vloeren (parketlegger)			30	Mid
Netherlands	528008	-28	2801		NLD MBO	NLD Kapper, schoonheidsspecialist, pedicure	NLD Grimeur, visagist		MBO	Kapper, schoonheidsspecialist, pedicure	Grimeur, visagist			30	Mid
Netherlands	528008	-28	2802		NLD MBO	NLD Kapper, schoonheidsspecialist, pedicure	NLD Kapper		MBO	Kapper, schoonheidsspecialist, pedicure	Kapper			30	Mid
Netherlands	528008	-28	2803		NLD MBO	NLD Kapper, schoonheidsspecialist, pedicure	NLD Schoonheidsspecialist		MBO	Kapper, schoonheidsspecialist, pedicure	Schoonheidsspecialist			30	Mid
Netherlands	528008	-28	2804		NLD MBO	NLD Kapper, schoonheidsspecialist, pedicure	NLD Voetverzorging, pedicure		MBO	Kapper, schoonheidsspecialist, pedicure	Voetverzorging, pedicure			30	Mid
Netherlands	528008	-19	1901		NLD MBO	NLD Metaal, zoverige voer- en werktuigbouw, elektrotechniek	NLD Elektrotechniek		MBO	Metaal, zoverige voer- en werktuigbouw, elektrotechniek	Elektrotechniek			30	Mid
Netherlands	528008	-19	1902		NLD MBO	NLD Metaal, zoverige voer- en werktuigbouw, elektrotechniek	NLD Onderhoud elektrotechnische bedrijfsinstallaties		MBO	Metaal, zoverige voer- en werktuigbouw, elektrotechniek	Onderhoud elektrotechnische bedrijfsinstallaties			30	Mid
Netherlands	528008	-19	1903		NLD MBO	NLD Metaal, zoverige voer- en werktuigbouw, elektrotechniek	NLD Onderhoud fabrieks-, bedrijfsinstallaties		MBO	Metaal, zoverige voer- en werktuigbouw, elektrotechniek	Onderhoud fabrieks-, bedrijfsinstallaties			30	Mid
Netherlands	528008	-19	1904		NLD MBO	NLD Metaal, zoverige voer- en werktuigbouw, elektrotechniek	NLD Produktie assemblage (montagemedew, -assistent)		MBO	Metaal, zoverige voer- en werktuigbouw, elektrotechniek	Produktie assemblage (montagemedew, -assistent)			30	Mid
Netherlands	528008	-19	1905		NLD MBO	NLD Metaal, zoverige voer- en werktuigbouw, elektrotechniek	NLD Produktie fijnmechanische techniek (fijnmechanisch instrumentmaker, gereedschapmaker)		MBO	Metaal, zoverige voer- en werktuigbouw, elektrotechniek	Produktie fijnmechanische techniek (fijnmechanisch instrumentmaker, gereedschapmaker)			30	Mid
Netherlands	528008	-19	1906		NLD MBO	NLD Metaal, zoverige voer- en werktuigbouw, elektrotechniek	NLD Produktie lastechniek, constructie-, plaatwerk (allround)		MBO	Metaal, zoverige voer- en werktuigbouw, elektrotechniek	Produktie lastechniek, constructie-, plaatwerk (allround)			30	Mid
Netherlands	528008	-19	1907		NLD MBO	NLD Metaal, zoverige voer- en werktuigbouw, elektrotechniek	NLD Produktie verspanende techniek (cnc, draaien, frezen, boren)		MBO	Metaal, zoverige voer- en werktuigbouw, elektrotechniek	Produktie verspanende techniek (cnc, draaien, frezen, boren)			30	Mid
Netherlands	528008	-19	1908		NLD MBO	NLD Metaal, zoverige voer- en werktuigbouw, elektrotechniek	NLD Scheepsbouw en onderhoud		MBO	Metaal, zoverige voer- en werktuigbouw, elektrotechniek	Scheepsbouw en onderhoud			30	Mid
Netherlands	528008	-19	1909		NLD MBO	NLD Metaal, zoverige voer- en werktuigbouw, elektrotechniek	NLD Vliegtuigbouw en onderhoud		MBO	Metaal, zoverige voer- en werktuigbouw, elektrotechniek	Vliegtuigbouw en onderhoud			30	Mid
Netherlands	528008	-19	1999		NLD MBO	NLD Metaal, zoverige voer- en werktuigbouw, elektrotechniek	NLD Zoverige metaal		MBO	Metaal, zoverige voer- en werktuigbouw, elektrotechniek	Overige metaal			30	Mid
Netherlands	528008	-18	1801		NLD MBO	NLD Motorvoertuigen-, tweewielerbranche	NLD Assemblage, montage		MBO	Motorvoertuigen-, tweewielerbranche	Assemblage, montage			30	Mid
Netherlands	528008	-18	1802		NLD MBO	NLD Motorvoertuigen-, tweewielerbranche	NLD Assemblage, montage (framebouwer)		MBO	Motorvoertuigen-, tweewielerbranche	Assemblage, montage (framebouwer)			30	Mid
Netherlands	528008	-18	1803		NLD MBO	NLD Motorvoertuigen-, tweewielerbranche	NLD Autohandel (autoverkoper, autohandelaar)		MBO	Motorvoertuigen-, tweewielerbranche	Autohandel (autoverkoper, autohandelaar)			30	Mid
Netherlands	528008	-18	1804		NLD MBO	NLD Motorvoertuigen-, tweewielerbranche	NLD Carrosseriebouw, assemblage		MBO	Motorvoertuigen-, tweewielerbranche	Carrosseriebouw, assemblage			30	Mid
Netherlands	528008	-18	1805		NLD MBO	NLD Motorvoertuigen-, tweewielerbranche	NLD Handel, commercieel (geen autohandel)		MBO	Motorvoertuigen-, tweewielerbranche	Handel, commercieel (geen autohandel)			30	Mid
Netherlands	528008	-18	1806		NLD MBO	NLD Motorvoertuigen-, tweewielerbranche	NLD Onderhoud en reparatie		MBO	Motorvoertuigen-, tweewielerbranche	Onderhoud en reparatie			30	Mid
Netherlands	528008	-18	1807		NLD MBO	NLD Motorvoertuigen-, tweewielerbranche	NLD Onderhoud en reparatie (brom)fietsen (fietsenmaker, (brom)fietshersteller)		MBO	Motorvoertuigen-, tweewielerbranche	Onderhoud en reparatie (brom)fietsen (fietsenmaker, (brom)fietshersteller)			30	Mid
Netherlands	528008	-18	1808		NLD MBO	NLD Motorvoertuigen-, tweewielerbranche	NLD Onderhoud, reparatie, verhuur (automonteur, autoschadehersteller, autospuiter)		MBO	Motorvoertuigen-, tweewielerbranche	Onderhoud, reparatie, verhuur (automonteur, autoschadehersteller, autospuiter)			30	Mid
Netherlands	528008	-18	1896		NLD MBO	NLD Motorvoertuigen-, tweewielerbranche	NLD Zoverige (brom)fietstechniek		MBO	Motorvoertuigen-, tweewielerbranche	Overige (brom)fietstechniek			30	Mid
Netherlands	528008	-18	1897		NLD MBO	NLD Motorvoertuigen-, tweewielerbranche	NLD Zoverige autobbranche		MBO	Motorvoertuigen-, tweewielerbranche	Overige autobbranche			30	Mid
Netherlands	528008	-18	1898		NLD MBO	NLD Motorvoertuigen-, tweewielerbranche	NLD Zoverige autotechniek		MBO	Motorvoertuigen-, tweewielerbranche	Overige autotechniek			30	Mid
Netherlands	528008	-18	1899		NLD MBO	NLD Motorvoertuigen-, tweewielerbranche	NLD Zoverige motorfietstechniek		MBO	Motorvoertuigen-, tweewielerbranche	Overige motorfietstechniek			30	Mid
Netherlands	528008	-22	2201		NLD MBO	NLD Para-medisch, schoeisel	NLD Adaptietechniek		MBO	Para-medisch, schoeisel	Adaptietechniek			30	Mid
Netherlands	528008	-22	2202		NLD MBO	NLD Para-medisch, schoeisel	NLD Audicien		MBO	Para-medisch, schoeisel	Audicien			30	Mid
Netherlands	528008	-22	2203		NLD MBO	NLD Para-medisch, schoeisel	NLD Leestenmaker		MBO	Para-medisch, schoeisel	Leestenmaker			30	Mid
Netherlands	528008	-22	2204		NLD MBO	NLD Para-medisch, schoeisel	NLD Onderwerkmaker		MBO	Para-medisch, schoeisel	Onderwerkmaker			30	Mid
Netherlands	528008	-22	2205		NLD MBO	NLD Para-medisch, schoeisel	NLD Opticien		MBO	Para-medisch, schoeisel	Opticien			30	Mid
Netherlands	528008	-22	2206		NLD MBO	NLD Para-medisch, schoeisel	NLD Orthopedische techniek (orhopedisch schoenmaker)		MBO	Para-medisch, schoeisel	Orthopedische techniek (orhopedisch schoenmaker)			30	Mid
Netherlands	528008	-22	2207		NLD MBO	NLD Para-medisch, schoeisel	NLD Schachtenmaker		MBO	Para-medisch, schoeisel	Schachtenmaker			30	Mid
Netherlands	528008	-22	2208		NLD MBO	NLD Para-medisch, schoeisel	NLD Schoenhersteller		MBO	Para-medisch, schoeisel	Schoenhersteller			30	Mid
Netherlands	528008	-22	2209		NLD MBO	NLD Para-medisch, schoeisel	NLD Schoentechniek (geen orthopedisch)		MBO	Para-medisch, schoeisel	Schoentechniek (geen orthopedisch)			30	Mid
Netherlands	528008	-22	2210		NLD MBO	NLD Para-medisch, schoeisel	NLD Tandtechniek		MBO	Para-medisch, schoeisel	Tandtechniek			30	Mid
Netherlands	528008	-22	2299		NLD MBO	NLD Para-medisch, schoeisel	NLD Zoverige (para)medisch-technisch		MBO	Para-medisch, schoeisel	Overige (para)medisch-technisch			30	Mid
Netherlands	528008	-16	1601		NLD MBO	NLD Procestechniek (geen voeding)	NLD Industrieel lakwerk, spuiten		MBO	Procestechniek (geen voeding)	Industrieel lakwerk, spuiten			30	Mid
Netherlands	528008	-16	1602		NLD MBO	NLD Procestechniek (geen voeding)	NLD Milieu		MBO	Procestechniek (geen voeding)	Milieu			30	Mid
Netherlands	528008	-16	1603		NLD MBO	NLD Procestechniek (geen voeding)	NLD Operationeel (mechanisch, procesoperator)		MBO	Procestechniek (geen voeding)	Operationeel (mechanisch, procesoperator)			30	Mid
Netherlands	528008	-16	1604		NLD MBO	NLD Procestechniek (geen voeding)	NLD Operationele techniek		MBO	Procestechniek (geen voeding)	Operationele techniek			30	Mid
Netherlands	528008	-16	1605		NLD MBO	NLD Procestechniek (geen voeding)	NLD Vormgeven, dtp		MBO	Procestechniek (geen voeding)	Vormgeven, dtp			30	Mid
Netherlands	528008	-21	2101		NLD MBO	NLD Scheepvaart, visserij, bagger-, waterwerk	NLD Baggeraar		MBO	Scheepvaart, visserij, bagger-, waterwerk	Baggeraar			30	Mid
Netherlands	528008	-21	2102		NLD MBO	NLD Scheepvaart, visserij, bagger-, waterwerk	NLD Baggeraar-stuurman, -schipper		MBO	Scheepvaart, visserij, bagger-, waterwerk	Baggeraar-stuurman, -schipper			30	Mid
Netherlands	528008	-21	2103		NLD MBO	NLD Scheepvaart, visserij, bagger-, waterwerk	NLD Baggermeester		MBO	Scheepvaart, visserij, bagger-, waterwerk	Baggermeester			30	Mid
Netherlands	528008	-21	2104		NLD MBO	NLD Scheepvaart, visserij, bagger-, waterwerk	NLD Bakschipper, dekknecht		MBO	Scheepvaart, visserij, bagger-, waterwerk	Bakschipper, dekknecht			30	Mid
Netherlands	528008	-21	2105		NLD MBO	NLD Scheepvaart, visserij, bagger-, waterwerk	NLD Bootsman		MBO	Scheepvaart, visserij, bagger-, waterwerk	Bootsman			30	Mid
Netherlands	528008	-21	2106		NLD MBO	NLD Scheepvaart, visserij, bagger-, waterwerk	NLD Maritiem officier, koopvaardij-officier, kapitein, stuurman, werktuigkundige		MBO	Scheepvaart, visserij, bagger-, waterwerk	Maritiem officier, koopvaardij-officier, kapitein, stuurman, werktuigkundige			30	Mid
Netherlands	528008	-21	2107		NLD MBO	NLD Scheepvaart, visserij, bagger-, waterwerk	NLD Matroos		MBO	Scheepvaart, visserij, bagger-, waterwerk	Matroos			30	Mid
Netherlands	528008	-21	2108		NLD MBO	NLD Scheepvaart, visserij, bagger-, waterwerk	NLD Matroos binnenvaart		MBO	Scheepvaart, visserij, bagger-, waterwerk	Matroos binnenvaart			30	Mid
Netherlands	528008	-21	2109		NLD MBO	NLD Scheepvaart, visserij, bagger-, waterwerk	NLD Matroos waterbouw		MBO	Scheepvaart, visserij, bagger-, waterwerk	Matroos waterbouw			30	Mid
Netherlands	528008	-21	2110		NLD MBO	NLD Scheepvaart, visserij, bagger-, waterwerk	NLD Scheepswerktuigkundige		MBO	Scheepvaart, visserij, bagger-, waterwerk	Scheepswerktuigkundige			30	Mid
Netherlands	528008	-21	2111		NLD MBO	NLD Scheepvaart, visserij, bagger-, waterwerk	NLD Scheepswerktuigkundige visserij		MBO	Scheepvaart, visserij, bagger-, waterwerk	Scheepswerktuigkundige visserij			30	Mid
Netherlands	528008	-21	2112		NLD MBO	NLD Scheepvaart, visserij, bagger-, waterwerk	NLD Schipper, stuurman-schipper, kapitein binnenvaart		MBO	Scheepvaart, visserij, bagger-, waterwerk	Schipper, stuurman-schipper, kapitein binnenvaart			30	Mid
Netherlands	528008	-21	2113		NLD MBO	NLD Scheepvaart, visserij, bagger-, waterwerk	NLD Stuurman-werktuigkundige (kleine schepen)		MBO	Scheepvaart, visserij, bagger-, waterwerk	Stuurman-werktuigkundige (kleine schepen)			30	Mid
Netherlands	528008	-21	2198		NLD MBO	NLD Scheepvaart, visserij, bagger-, waterwerk	NLD Zoverige baggerbedrijf, waterwerken		MBO	Scheepvaart, visserij, bagger-, waterwerk	Overige baggerbedrijf, waterwerken			30	Mid
Netherlands	528008	-21	2199		NLD MBO	NLD Scheepvaart, visserij, bagger-, waterwerk	NLD Zoverige scheepvaart, visserij		MBO	Scheepvaart, visserij, bagger-, waterwerk	Overige scheepvaart, visserij			30	Mid
Netherlands	528008	-29	2901		NLD MBO	NLD Sieraden, uurwerken, keramiek, piano’s	NLD Goud-, zilversmid		MBO	Sieraden, uurwerken, keramiek, piano’s	Goud-, zilversmid			30	Mid
Netherlands	528008	-29	2902		NLD MBO	NLD Sieraden, uurwerken, keramiek, piano’s	NLD Graveren		MBO	Sieraden, uurwerken, keramiek, piano’s	Graveren			30	Mid
Netherlands	528008	-29	2903		NLD MBO	NLD Sieraden, uurwerken, keramiek, piano’s	NLD juweliersbranche, edelsmederij, edelsteenbewerking, uurwerktechniek		MBO	Sieraden, uurwerken, keramiek, piano’s	juweliersbranche, edelsmederij, edelsteenbewerking, uurwerktechniek			30	Mid
Netherlands	528008	-29	2904		NLD MBO	NLD Sieraden, uurwerken, keramiek, piano’s	NLD Keramist, glazenier		MBO	Sieraden, uurwerken, keramiek, piano’s	Keramist, glazenier			30	Mid
Netherlands	528008	-29	2905		NLD MBO	NLD Sieraden, uurwerken, keramiek, piano’s	NLD Pianotechniek		MBO	Sieraden, uurwerken, keramiek, piano’s	Pianotechniek			30	Mid
Netherlands	528008	-29	2906		NLD MBO	NLD Sieraden, uurwerken, keramiek, piano’s	NLD Uurwerktechniek (klokken-, horlogemaker)		MBO	Sieraden, uurwerken, keramiek, piano’s	Uurwerktechniek (klokken-, horlogemaker)			30	Mid
Netherlands	528008	-15	1501		NLD MBO	NLD Textiel en confectie	NLD Confectie, maatkleding, mode (snijden, naaien, persen)		MBO	Textiel en confectie	Confectie, maatkleding, mode (snijden, naaien, persen)			30	Mid
Netherlands	528008	-15	1502		NLD MBO	NLD Textiel en confectie	NLD Design		MBO	Textiel en confectie	Design			30	Mid
Netherlands	528008	-15	1503		NLD MBO	NLD Textiel en confectie	NLD Interieurtextiel		MBO	Textiel en confectie	Interieurtextiel			30	Mid
Netherlands	528008	-15	1504		NLD MBO	NLD Textiel en confectie	NLD Kwaliteitscontrole		MBO	Textiel en confectie	Kwaliteitscontrole			30	Mid
Netherlands	528008	-15	1505		NLD MBO	NLD Textiel en confectie	NLD Middenkader, ondernemer		MBO	Textiel en confectie	Middenkader, ondernemer			30	Mid
Netherlands	528008	-15	1506		NLD MBO	NLD Textiel en confectie	NLD Operator garen-, vezelverwerking, veredeling		MBO	Textiel en confectie	Operator garen-, vezelverwerking, veredeling			30	Mid
Netherlands	528008	-15	1599		NLD MBO	NLD Textiel en confectie	NLD Zoverige operationeel, produktie		MBO	Textiel en confectie	Overige operationeel, produktie			30	Mid
Netherlands	528008	-20	2001		NLD MBO	NLD Transport en logistiek (geen maritiem), haven, luchtvaart, luchthaven	NLD Buschauffeur openbaar vervoer		MBO	Transport en logistiek (geen maritiem), haven, luchtvaart, luchthaven	Buschauffeur openbaar vervoer			30	Mid
Netherlands	528008	-20	2002		NLD MBO	NLD Transport en logistiek (geen maritiem), haven, luchtvaart, luchthaven	NLD Chauffeur		MBO	Transport en logistiek (geen maritiem), haven, luchtvaart, luchthaven	Chauffeur			30	Mid
Netherlands	528008	-20	2003		NLD MBO	NLD Transport en logistiek (geen maritiem), haven, luchtvaart, luchthaven	NLD Chauffeur personenvervoer		MBO	Transport en logistiek (geen maritiem), haven, luchtvaart, luchthaven	Chauffeur personenvervoer			30	Mid
Netherlands	528008	-20	2004		NLD MBO	NLD Transport en logistiek (geen maritiem), haven, luchtvaart, luchthaven	NLD Haven operationeel		MBO	Transport en logistiek (geen maritiem), haven, luchtvaart, luchthaven	Haven operationeel			30	Mid
Netherlands	528008	-20	2005		NLD MBO	NLD Transport en logistiek (geen maritiem), haven, luchtvaart, luchthaven	NLD Luchtvaart, -haven dienstverlening		MBO	Transport en logistiek (geen maritiem), haven, luchtvaart, luchthaven	Luchtvaart, -haven dienstverlening			30	Mid
Netherlands	528008	-20	2006		NLD MBO	NLD Transport en logistiek (geen maritiem), haven, luchtvaart, luchthaven	NLD Luchtvaart, -haven logistiek		MBO	Transport en logistiek (geen maritiem), haven, luchtvaart, luchthaven	Luchtvaart, -haven logistiek			30	Mid
Netherlands	528008	-20	2007		NLD MBO	NLD Transport en logistiek (geen maritiem), haven, luchtvaart, luchthaven	NLD Op- en overslag operationeel		MBO	Transport en logistiek (geen maritiem), haven, luchtvaart, luchthaven	Op- en overslag operationeel			30	Mid
Netherlands	528008	-20	2008		NLD MBO	NLD Transport en logistiek (geen maritiem), haven, luchtvaart, luchthaven	NLD Overig luchtvaart, -haven		MBO	Transport en logistiek (geen maritiem), haven, luchtvaart, luchthaven	Overig luchtvaart, -haven			30	Mid
Netherlands	528008	-20	2009		NLD MBO	NLD Transport en logistiek (geen maritiem), haven, luchtvaart, luchthaven	NLD Planner wegtransport		MBO	Transport en logistiek (geen maritiem), haven, luchtvaart, luchthaven	Planner wegtransport			30	Mid
Netherlands	528008	-20	2010		NLD MBO	NLD Transport en logistiek (geen maritiem), haven, luchtvaart, luchthaven	NLD Taxichauffeur		MBO	Transport en logistiek (geen maritiem), haven, luchtvaart, luchthaven	Taxichauffeur			30	Mid
Netherlands	528008	-20	2011		NLD MBO	NLD Transport en logistiek (geen maritiem), haven, luchtvaart, luchthaven	NLD Touringcarchauffeur-reisleider		MBO	Transport en logistiek (geen maritiem), haven, luchtvaart, luchthaven	Touringcarchauffeur-reisleider			30	Mid
Netherlands	528008	-20	2012		NLD MBO	NLD Transport en logistiek (geen maritiem), haven, luchtvaart, luchthaven	NLD Verhuizer		MBO	Transport en logistiek (geen maritiem), haven, luchtvaart, luchthaven	Verhuizer			30	Mid
Netherlands	528008	-20	2013		NLD MBO	NLD Transport en logistiek (geen maritiem), haven, luchtvaart, luchthaven	NLD Vrachtwagenchauffeur		MBO	Transport en logistiek (geen maritiem), haven, luchtvaart, luchthaven	Vrachtwagenchauffeur			30	Mid
Netherlands	528008	-20	2014		NLD MBO	NLD Transport en logistiek (geen maritiem), haven, luchtvaart, luchthaven	NLD Vrachtwagenchauffeur exeptioneel transport, gevaarlijke stoffen		MBO	Transport en logistiek (geen maritiem), haven, luchtvaart, luchthaven	Vrachtwagenchauffeur exeptioneel transport, gevaarlijke stoffen			30	Mid
Netherlands	528008	-20	2015		NLD MBO	NLD Transport en logistiek (geen maritiem), haven, luchtvaart, luchthaven	NLD Vrachtwagenchauffeur veevervoer		MBO	Transport en logistiek (geen maritiem), haven, luchtvaart, luchthaven	Vrachtwagenchauffeur veevervoer			30	Mid
Netherlands	528008	-12	1201		NLD MBO	NLD Voeding, bakkerij, vleesverwerking, slacht	NLD (midden)kader, management, ondernemer		MBO	Voeding, bakkerij, vleesverwerking, slacht	(midden)kader, management, ondernemer			30	Mid
Netherlands	528008	-12	1202		NLD MBO	NLD Voeding, bakkerij, vleesverwerking, slacht	NLD (midden)kader, management, ondernemer		MBO	Voeding, bakkerij, vleesverwerking, slacht	(midden)kader, management, ondernemer			30	Mid
Netherlands	528008	-12	1203		NLD MBO	NLD Voeding, bakkerij, vleesverwerking, slacht	NLD Bakkerij (algemeen, overige)		MBO	Voeding, bakkerij, vleesverwerking, slacht	Bakkerij (algemeen, overige)			30	Mid
Netherlands	528008	-12	1204		NLD MBO	NLD Voeding, bakkerij, vleesverwerking, slacht	NLD Detailhandel brood, banket		MBO	Voeding, bakkerij, vleesverwerking, slacht	Detailhandel brood, banket			30	Mid
Netherlands	528008	-12	1205		NLD MBO	NLD Voeding, bakkerij, vleesverwerking, slacht	NLD Detailhandel vlees		MBO	Voeding, bakkerij, vleesverwerking, slacht	Detailhandel vlees			30	Mid
Netherlands	528008	-12	1206		NLD MBO	NLD Voeding, bakkerij, vleesverwerking, slacht	NLD Industriele bakkerij		MBO	Voeding, bakkerij, vleesverwerking, slacht	Industriele bakkerij			30	Mid
Netherlands	528008	-12	1207		NLD MBO	NLD Voeding, bakkerij, vleesverwerking, slacht	NLD Middenkader, management, ondernemer		MBO	Voeding, bakkerij, vleesverwerking, slacht	Middenkader, management, ondernemer			30	Mid
Netherlands	528008	-12	1208		NLD MBO	NLD Voeding, bakkerij, vleesverwerking, slacht	NLD Operationeel, produktie (produktiemedew, -assistent, mechanisch, procesoperator)		MBO	Voeding, bakkerij, vleesverwerking, slacht	Operationeel, produktie (produktiemedew, -assistent, mechanisch, procesoperator)			30	Mid
Netherlands	528008	-12	1209		NLD MBO	NLD Voeding, bakkerij, vleesverwerking, slacht	NLD Produktie slachten, uitbenen		MBO	Voeding, bakkerij, vleesverwerking, slacht	Produktie slachten, uitbenen			30	Mid
Netherlands	528008	-12	1210		NLD MBO	NLD Voeding, bakkerij, vleesverwerking, slacht	NLD Produktie worst, vleeswaren, fastfood		MBO	Voeding, bakkerij, vleesverwerking, slacht	Produktie worst, vleeswaren, fastfood			30	Mid
Netherlands	528008	-12	1211		NLD MBO	NLD Voeding, bakkerij, vleesverwerking, slacht	NLD Voedingsmiddelentechnologie (specialist)		MBO	Voeding, bakkerij, vleesverwerking, slacht	Voedingsmiddelentechnologie (specialist)			30	Mid
Netherlands	528008	-12	1298		NLD MBO	NLD Voeding, bakkerij, vleesverwerking, slacht	NLD Zoverige vleesverwerkende industrie		MBO	Voeding, bakkerij, vleesverwerking, slacht	Overige vleesverwerkende industrie			30	Mid
Netherlands	528008	-12	1299		NLD MBO	NLD Voeding, bakkerij, vleesverwerking, slacht	NLD Zoverige voedingsindustrie		MBO	Voeding, bakkerij, vleesverwerking, slacht	Overige voedingsindustrie			30	Mid
Netherlands	528009	-61	-6101	6911	NLD HBO	NLD Bachelor economie, bedrijf en recht	NLD Accountancy	NLD Accountancy - (Internationale) accountancy (bedrijfs)administratie consulent, boekhouden	HBO	Bachelor economie, bedrijf en recht	Accountancy	Accountancy - (Internationale) accountancy (bedrijfs)administratie consulent, boekhouden		50	High
Netherlands	528009	-61	-6101	6912	NLD HBO	NLD Bachelor economie, bedrijf en recht	NLD Accountancy	NLD Accountancy - RA, SPD II en III, NIVRA 2e fase en compleet, adjunct accountant	HBO	Bachelor economie, bedrijf en recht	Accountancy	Accountancy - RA, SPD II en III, NIVRA 2e fase en compleet, adjunct accountant		50	High
Netherlands	528009	-61	-6101	6913	NLD HBO	NLD Bachelor economie, bedrijf en recht	NLD Accountancy	NLD Accountancy - Overig, agrarische accountancy	HBO	Bachelor economie, bedrijf en recht	Accountancy	Accountancy - Overig, agrarische accountancy		50	High
Netherlands	528009	-61	6921		NLD HBO	NLD Bachelor economie, bedrijf en recht	NLD Actuariële wetenschappen, actuaris		HBO	Bachelor economie, bedrijf en recht	Actuariële wetenschappen, actuaris			50	High
Netherlands	528009	-61	6811		NLD HBO	NLD Bachelor economie, bedrijf en recht	NLD BBA, bachelor of business administration		HBO	Bachelor economie, bedrijf en recht	BBA, bachelor of business administration			50	High
Netherlands	528009	-61	-6102	6113	NLD HBO	NLD Bachelor economie, bedrijf en recht	NLD Bedrijfskunde	NLD Bedrijfskunde - (Bouw)technisch/-kundig	HBO	Bachelor economie, bedrijf en recht	Bedrijfskunde	Bedrijfskunde - (Bouw)technisch/-kundig		50	High
Netherlands	528009	-61	-6102	6311	NLD HBO	NLD Bachelor economie, bedrijf en recht	NLD Bedrijfskunde	NLD Bedrijfskunde - (Elektro)technisch	HBO	Bachelor economie, bedrijf en recht	Bedrijfskunde	Bedrijfskunde - (Elektro)technisch		50	High
Netherlands	528009	-61	-6102	6514	NLD HBO	NLD Bachelor economie, bedrijf en recht	NLD Bedrijfskunde	NLD Bedrijfskunde - (Werktuig)bouwkundig	HBO	Bachelor economie, bedrijf en recht	Bedrijfskunde	Bedrijfskunde - (Werktuig)bouwkundig		50	High
Netherlands	528009	-61	-6102	6412	NLD HBO	NLD Bachelor economie, bedrijf en recht	NLD Bedrijfskunde	NLD Bedrijfskunde - Landbouw, agrarische bedrijfskunde, (internationale) agrarische handel	HBO	Bachelor economie, bedrijf en recht	Bedrijfskunde	Bedrijfskunde - Landbouw, agrarische bedrijfskunde, (internationale) agrarische handel		50	High
Netherlands	528009	-61	-6102	7121	NLD HBO	NLD Bachelor economie, bedrijf en recht	NLD Bedrijfskunde	NLD Bedrijfskunde - Sociaal	HBO	Bachelor economie, bedrijf en recht	Bedrijfskunde	Bedrijfskunde - Sociaal		50	High
Netherlands	528009	-61	-6102	6812	NLD HBO	NLD Bachelor economie, bedrijf en recht	NLD Bedrijfskunde	NLD Bedrijfskunde - Overig, NI(O)B, bedrijfskader/-assistentenopleiding	HBO	Bachelor economie, bedrijf en recht	Bedrijfskunde	Bedrijfskunde - Overig, NI(O)B, bedrijfskader/-assistentenopleiding		50	High
Netherlands	528009	-61	6821		NLD HBO	NLD Bachelor economie, bedrijf en recht	NLD Bedrijfsorganisatie, beleidsvorming		HBO	Bachelor economie, bedrijf en recht	Bedrijfsorganisatie, beleidsvorming			50	High
Netherlands	528009	-61	-6103	6941	NLD HBO	NLD Bachelor economie, bedrijf en recht	NLD Communicatie	NLD Communicatie - Commercieel	HBO	Bachelor economie, bedrijf en recht	Communicatie	Communicatie - Commercieel		50	High
Netherlands	528009	-61	-6103	6942	NLD HBO	NLD Bachelor economie, bedrijf en recht	NLD Communicatie	NLD Communicatie - Overig, communicatiekunde	HBO	Bachelor economie, bedrijf en recht	Communicatie	Communicatie - Overig, communicatiekunde		50	High
Netherlands	528009	-61	6922		NLD HBO	NLD Bachelor economie, bedrijf en recht	NLD Econometrie (bedrijfs-), operations research en management		HBO	Bachelor economie, bedrijf en recht	Econometrie (bedrijfs-), operations research en management			50	High
Netherlands	528009	-61	-6104	7011	NLD HBO	NLD Bachelor economie, bedrijf en recht	NLD Economie	NLD Economie - (Algemeen) juridisch/bestuur kundig, MER	HBO	Bachelor economie, bedrijf en recht	Economie	Economie - (Algemeen) juridisch/bestuur kundig, MER		50	High
Netherlands	528009	-61	-6104	6722	NLD HBO	NLD Bachelor economie, bedrijf en recht	NLD Economie	NLD Economie - Bestuurlijke informatiekunde	HBO	Bachelor economie, bedrijf en recht	Economie	Economie - Bestuurlijke informatiekunde		50	High
Netherlands	528009	-61	-6104	7012	NLD HBO	NLD Bachelor economie, bedrijf en recht	NLD Economie	NLD Economie - Bestuurskunde, staatshuishoudkunde, - van de collectieve sector	HBO	Bachelor economie, bedrijf en recht	Economie	Economie - Bestuurskunde, staatshuishoudkunde, - van de collectieve sector		50	High
Netherlands	528009	-61	-6104	6931	NLD HBO	NLD Bachelor economie, bedrijf en recht	NLD Economie	NLD Economie - Commercieel	HBO	Bachelor economie, bedrijf en recht	Economie	Economie - Commercieel		50	High
Netherlands	528009	-61	-6104	6923	NLD HBO	NLD Bachelor economie, bedrijf en recht	NLD Economie	NLD Economie - Financieel, GA/GF II, HBA, HOFAM	HBO	Bachelor economie, bedrijf en recht	Economie	Economie - Financieel, GA/GF II, HBA, HOFAM		50	High
Netherlands	528009	-61	-6104	6914	NLD HBO	NLD Bachelor economie, bedrijf en recht	NLD Economie	NLD Economie - Fiscaal, (federale) belastingkunde/ -consulent, belastingen	HBO	Bachelor economie, bedrijf en recht	Economie	Economie - Fiscaal, (federale) belastingkunde/ -consulent, belastingen		50	High
Netherlands	528009	-61	-6104	7122	NLD HBO	NLD Bachelor economie, bedrijf en recht	NLD Economie	NLD Economie - Internationaal, internationale betrekkingen, economische geografie	HBO	Bachelor economie, bedrijf en recht	Economie	Economie - Internationaal, internationale betrekkingen, economische geografie		50	High
Netherlands	528009	-61	-6104	6413	NLD HBO	NLD Bachelor economie, bedrijf en recht	NLD Economie	NLD Economie - Landbouw, agrarische economie, economie van landbouw (en milieu)	HBO	Bachelor economie, bedrijf en recht	Economie	Economie - Landbouw, agrarische economie, economie van landbouw (en milieu)		50	High
Netherlands	528009	-61	-6104	6222	NLD HBO	NLD Bachelor economie, bedrijf en recht	NLD Economie	NLD Economie - Logistiek, distributie logistiek, logistiek en economie	HBO	Bachelor economie, bedrijf en recht	Economie	Economie - Logistiek, distributie logistiek, logistiek en economie		50	High
Netherlands	528009	-61	-6104	7013	NLD HBO	NLD Bachelor economie, bedrijf en recht	NLD Economie	NLD Economie - Overheid, overheid en onder neming, overheidsbeleid	HBO	Bachelor economie, bedrijf en recht	Economie	Economie - Overheid, overheid en onder neming, overheidsbeleid		50	High
Netherlands	528009	-61	-6104	6925	NLD HBO	NLD Bachelor economie, bedrijf en recht	NLD Economie	NLD Economie - Overig bedrijfseconomie, - en bedrijfsorganisatie	HBO	Bachelor economie, bedrijf en recht	Economie	Economie - Overig bedrijfseconomie, - en bedrijfsorganisatie		50	High
Netherlands	528009	-61	-6104	6924	NLD HBO	NLD Bachelor economie, bedrijf en recht	NLD Economie	NLD Economie - Secretarieel, internationaal secretariaat, office manager	HBO	Bachelor economie, bedrijf en recht	Economie	Economie - Secretarieel, internationaal secretariaat, office manager		50	High
Netherlands	528009	-61	-6104	6515	NLD HBO	NLD Bachelor economie, bedrijf en recht	NLD Economie	NLD Economie - Technisch, commerciële werktuigbouwkunde	HBO	Bachelor economie, bedrijf en recht	Economie	Economie - Technisch, commerciële werktuigbouwkunde		50	High
Netherlands	528009	-61	6951		NLD HBO	NLD Bachelor economie, bedrijf en recht	NLD Hoge Hotelschool		HBO	Bachelor economie, bedrijf en recht	Hoge Hotelschool			50	High
Netherlands	528009	-61	6952		NLD HBO	NLD Bachelor economie, bedrijf en recht	NLD Hoger Touristisch- en Recreatief Onderwijs		HBO	Bachelor economie, bedrijf en recht	Hoger Touristisch- en Recreatief Onderwijs			50	High
Netherlands	528009	-61	6822		NLD HBO	NLD Bachelor economie, bedrijf en recht	NLD Industriële (bedrijfs)organisatie, (economische) bedrijfstechniek		HBO	Bachelor economie, bedrijf en recht	Industriële (bedrijfs)organisatie, (economische) bedrijfstechniek			50	High
Netherlands	528009	-61	6714		NLD HBO	NLD Bachelor economie, bedrijf en recht	NLD Informatica - Bedrijfs/-kundig/-gericht, informatica en informatiekunde		HBO	Bachelor economie, bedrijf en recht	Informatica - Bedrijfs/-kundig/-gericht, informatica en informatiekunde			50	High
Netherlands	528009	-61	6724		NLD HBO	NLD Bachelor economie, bedrijf en recht	NLD Informatiekunde - Bedrijfs/-informatie systemen/ -technologie		HBO	Bachelor economie, bedrijf en recht	Informatiekunde - Bedrijfs/-informatie systemen/ -technologie			50	High
Netherlands	528009	-61	6943		NLD HBO	NLD Bachelor economie, bedrijf en recht	NLD Journalistiek (en voorlichting), informatie verwerving, uitgeverij en boekhandel		HBO	Bachelor economie, bedrijf en recht	Journalistiek (en voorlichting), informatie verwerving, uitgeverij en boekhandel			50	High
Netherlands	528009	-61	-6105	6817	NLD HBO	NLD Bachelor economie, bedrijf en recht	NLD Management	NLD Management - (Detail-/groot)handel(sweten schappen), small business (and retail)	HBO	Bachelor economie, bedrijf en recht	Management	Management - (Detail-/groot)handel(sweten schappen), small business (and retail)		50	High
Netherlands	528009	-61	-6105	6823	NLD HBO	NLD Bachelor economie, bedrijf en recht	NLD Management	NLD Management - Algemeen, general management, bedrijfsleiding/-management	HBO	Bachelor economie, bedrijf en recht	Management	Management - Algemeen, general management, bedrijfsleiding/-management		50	High
Netherlands	528009	-61	-6105	6932	NLD HBO	NLD Bachelor economie, bedrijf en recht	NLD Management	NLD Management - Commercieel/verkoop, account/sales management	HBO	Bachelor economie, bedrijf en recht	Management	Management - Commercieel/verkoop, account/sales management		50	High
Netherlands	528009	-61	-6105	6824	NLD HBO	NLD Bachelor economie, bedrijf en recht	NLD Management	NLD Management - Continuïteit, management en organisatie, innovatiekunde	HBO	Bachelor economie, bedrijf en recht	Management	Management - Continuïteit, management en organisatie, innovatiekunde		50	High
Netherlands	528009	-61	-6105	6416	NLD HBO	NLD Bachelor economie, bedrijf en recht	NLD Management	NLD Management - Dieren, veehouderij/-teelt, zootechniek, farmmanagement	HBO	Bachelor economie, bedrijf en recht	Management	Management - Dieren, veehouderij/-teelt, zootechniek, farmmanagement		50	High
Netherlands	528009	-61	-6105	6814	NLD HBO	NLD Bachelor economie, bedrijf en recht	NLD Management	NLD Management - Financieel/administratief, treasury-/risicomanagement	HBO	Bachelor economie, bedrijf en recht	Management	Management - Financieel/administratief, treasury-/risicomanagement		50	High
Netherlands	528009	-61	-6105	6727	NLD HBO	NLD Bachelor economie, bedrijf en recht	NLD Management	NLD Management - Informatie en technologie, informatiedienstverlening/-voorziening	HBO	Bachelor economie, bedrijf en recht	Management	Management - Informatie en technologie, informatiedienstverlening/-voorziening		50	High
Netherlands	528009	-61	-6105	6815	NLD HBO	NLD Bachelor economie, bedrijf en recht	NLD Management	NLD Management - Internationaal, international business, internationale/buitenlandse handel	HBO	Bachelor economie, bedrijf en recht	Management	Management - Internationaal, international business, internationale/buitenlandse handel		50	High
Netherlands	528009	-61	-6105	6224	NLD HBO	NLD Bachelor economie, bedrijf en recht	NLD Management	NLD Management - Logistiek (en facilitair), facilitaire dienstverlening, facility management	HBO	Bachelor economie, bedrijf en recht	Management	Management - Logistiek (en facilitair), facilitaire dienstverlening, facility management		50	High
Netherlands	528009	-61	-6105	6816	NLD HBO	NLD Bachelor economie, bedrijf en recht	NLD Management	NLD Management - Marketing, product-/brandmanagement	HBO	Bachelor economie, bedrijf en recht	Management	Management - Marketing, product-/brandmanagement		50	High
Netherlands	528009	-61	-6105	6423	NLD HBO	NLD Bachelor economie, bedrijf en recht	NLD Management	NLD Management - Milieu, land-, water- en mileubeheer	HBO	Bachelor economie, bedrijf en recht	Management	Management - Milieu, land-, water- en mileubeheer		50	High
Netherlands	528009	-61	-6105	7114	NLD HBO	NLD Bachelor economie, bedrijf en recht	NLD Management	NLD Management - Onderwijs	HBO	Bachelor economie, bedrijf en recht	Management	Management - Onderwijs		50	High
Netherlands	528009	-61	-6105	6933	NLD HBO	NLD Bachelor economie, bedrijf en recht	NLD Management	NLD Management - Onroerend goed, makelaardij, vastgoed, koop en verkoop van een bedrijf	HBO	Bachelor economie, bedrijf en recht	Management	Management - Onroerend goed, makelaardij, vastgoed, koop en verkoop van een bedrijf		50	High
Netherlands	528009	-61	-6105	7014	NLD HBO	NLD Bachelor economie, bedrijf en recht	NLD Management	NLD Management - Organisatie en recht, bedrijfsrecht	HBO	Bachelor economie, bedrijf en recht	Management	Management - Organisatie en recht, bedrijfsrecht		50	High
Netherlands	528009	-61	-6105	7015	NLD HBO	NLD Bachelor economie, bedrijf en recht	NLD Management	NLD Management - Overheid, HBA/HBDO/HBFA, CIVOB/HOP, - in overheidsorganisaties	HBO	Bachelor economie, bedrijf en recht	Management	Management - Overheid, HBA/HBDO/HBFA, CIVOB/HOP, - in overheidsorganisaties		50	High
Netherlands	528009	-61	-6105	7113	NLD HBO	NLD Bachelor economie, bedrijf en recht	NLD Management	NLD Management - Personeel(swerk)/-(mens) en arbeid(svoorzieningen), AP/PB, SOSA	HBO	Bachelor economie, bedrijf en recht	Management	Management - Personeel(swerk)/-(mens) en arbeid(svoorzieningen), AP/PB, SOSA		50	High
Netherlands	528009	-61	-6105	6825	NLD HBO	NLD Bachelor economie, bedrijf en recht	NLD Management	NLD Management - Strategisch, veranderingsmanagement, sturing van verandering	HBO	Bachelor economie, bedrijf en recht	Management	Management - Strategisch, veranderingsmanagement, sturing van verandering		50	High
Netherlands	528009	-61	-6105	6818	NLD HBO	NLD Bachelor economie, bedrijf en recht	NLD Management	NLD Management - Overig, project-/kwaliteits-/productie-/inkoopmanagement	HBO	Bachelor economie, bedrijf en recht	Management	Management - Overig, project-/kwaliteits-/productie-/inkoopmanagement		50	High
Netherlands	528009	-61	-6106	6944	NLD HBO	NLD Bachelor economie, bedrijf en recht	NLD Marketing	NLD Marketing - Communicatie, reclame, vormgeving en communicatie	HBO	Bachelor economie, bedrijf en recht	Marketing	Marketing - Communicatie, reclame, vormgeving en communicatie		50	High
Netherlands	528009	-61	-6106	6934	NLD HBO	NLD Bachelor economie, bedrijf en recht	NLD Marketing	NLD Marketing - Internationaal, export, international trade en marketing	HBO	Bachelor economie, bedrijf en recht	Marketing	Marketing - Internationaal, export, international trade en marketing		50	High
Netherlands	528009	-61	-6106	6945	NLD HBO	NLD Bachelor economie, bedrijf en recht	NLD Marketing	NLD Marketing - Media, mediaplanning, PR	HBO	Bachelor economie, bedrijf en recht	Marketing	Marketing - Media, mediaplanning, PR		50	High
Netherlands	528009	-61	-6106	6926	NLD HBO	NLD Bachelor economie, bedrijf en recht	NLD Marketing	NLD Marketing - Onderzoek, marktonderzoek(er)	HBO	Bachelor economie, bedrijf en recht	Marketing	Marketing - Onderzoek, marktonderzoek(er)		50	High
Netherlands	528009	-61	-6106	6935	NLD HBO	NLD Bachelor economie, bedrijf en recht	NLD Marketing	NLD Marketing - Overig, direct marketing	HBO	Bachelor economie, bedrijf en recht	Marketing	Marketing - Overig, direct marketing		50	High
Netherlands	528009	-61	6936		NLD HBO	NLD Bachelor economie, bedrijf en recht	NLD NIBEL opleidingen		HBO	Bachelor economie, bedrijf en recht	NIBE opleidingen			50	High
Netherlands	528009	-61	6937		NLD HBO	NLD Bachelor economie, bedrijf en recht	NLD NIMA-B, alle richtingen		HBO	Bachelor economie, bedrijf en recht	NIMA-B, alle richtingen			50	High
Netherlands	528009	-61	6938		NLD HBO	NLD Bachelor economie, bedrijf en recht	NLD NIMA-C, alle richtingen		HBO	Bachelor economie, bedrijf en recht	NIMA-C, alle richtingen			50	High
Netherlands	528009	-61	6939		NLD HBO	NLD Bachelor economie, bedrijf en recht	NLD NIVE opleidingen		HBO	Bachelor economie, bedrijf en recht	NIVE opleidingen			50	High
Netherlands	528009	-61	6827		NLD HBO	NLD Bachelor economie, bedrijf en recht	NLD Ondernemingsbeleid		HBO	Bachelor economie, bedrijf en recht	Ondernemingsbeleid			50	High
Netherlands	528009	-61	-6107	6829	NLD HBO	NLD Bachelor economie, bedrijf en recht	NLD Organisatiekunde	NLD Organisatie- en arbeidskunde	HBO	Bachelor economie, bedrijf en recht	Organisatiekunde	Organisatie- en arbeidskunde		50	High
Netherlands	528009	-61	-6107	6828	NLD HBO	NLD Bachelor economie, bedrijf en recht	NLD Organisatiekunde	NLD Organisatiekunde/-cultuur/-diagnose/-ontwerp/-theorie/-ontwikkeling	HBO	Bachelor economie, bedrijf en recht	Organisatiekunde	Organisatiekunde/-cultuur/-diagnose/-ontwerp/-theorie/-ontwikkeling		50	High
Netherlands	528009	-61	7016		NLD HBO	NLD Bachelor economie, bedrijf en recht	NLD Politiek en (overheids)beleid, politicologie		HBO	Bachelor economie, bedrijf en recht	Politiek en (overheids)beleid, politicologie			50	High
Netherlands	528009	-61	-6108	7117	NLD HBO	NLD Bachelor economie, bedrijf en recht	NLD Recht	NLD Recht - Arbeidsrecht	HBO	Bachelor economie, bedrijf en recht	Recht	Recht - Arbeidsrecht		50	High
Netherlands	528009	-61	-6108	7017	NLD HBO	NLD Bachelor economie, bedrijf en recht	NLD Recht	NLD Recht - Bestuurs/ondernemings	HBO	Bachelor economie, bedrijf en recht	Recht	Recht - Bestuurs/ondernemings		50	High
Netherlands	528009	-61	-6108	6915	NLD HBO	NLD Bachelor economie, bedrijf en recht	NLD Recht	NLD Recht - Fiscaal(-juridisch), fiscaal-/belastingrecht	HBO	Bachelor economie, bedrijf en recht	Recht	Recht - Fiscaal(-juridisch), fiscaal-/belastingrecht		50	High
Netherlands	528009	-61	-6108	7018	NLD HBO	NLD Bachelor economie, bedrijf en recht	NLD Recht	NLD Recht - Overig, milieurecht, verkeersrecht	HBO	Bachelor economie, bedrijf en recht	Recht	Recht - Overig, milieurecht, verkeersrecht		50	High
Netherlands	528009	-61	6635		NLD HBO	NLD Bachelor economie, bedrijf en recht	NLD Scheikunde - Commercieel		HBO	Bachelor economie, bedrijf en recht	Scheikunde - Commercieel			50	High
Netherlands	528009	-61	6728		NLD HBO	NLD Bachelor economie, bedrijf en recht	NLD Strategisch en tactisch informatiebeleid		HBO	Bachelor economie, bedrijf en recht	Strategisch en tactisch informatiebeleid			50	High
Netherlands	528009	-61	-6109	6813	NLD HBO	NLD Bachelor economie, bedrijf en recht	NLD Post-hbo	NLD Bedrijfskunde post-hbo	HBO	Bachelor economie, bedrijf en recht	Post-hbo	Bedrijfskunde post-hbo		50	High
Netherlands	528009	-61	-6109	6826	NLD HBO	NLD Bachelor economie, bedrijf en recht	NLD Post-hbo	NLD Management, organisatie en beleid post-hbo	HBO	Bachelor economie, bedrijf en recht	Post-hbo	Management, organisatie en beleid post-hbo		50	High
Netherlands	528009	-61	-6109	6819	NLD HBO	NLD Bachelor economie, bedrijf en recht	NLD Post-hbo	NLD Zelfstandig ondernemer post-hbo	HBO	Bachelor economie, bedrijf en recht	Post-hbo	Zelfstandig ondernemer post-hbo		50	High
Netherlands	528009	-61	6199		NLD HBO	NLD Bachelor economie, bedrijf en recht	NLD Techniek/Natuur Overig		HBO	Bachelor economie, bedrijf en recht	Techniek/Natuur Overig			50	High
Netherlands	528009	-62	7121		NLD HBO	NLD Bachelor gedrag en maatschappij	NLD Bedrijfskunde - Sociaal		HBO	Bachelor gedrag en maatschappij	Bedrijfskunde - Sociaal			50	High
Netherlands	528009	-62	-6201	7122	NLD HBO	NLD Bachelor gedrag en maatschappij	NLD Economie	NLD Economie - Internationaal, internationale betrekkingen, economische geografie	HBO	Bachelor gedrag en maatschappij	Economie	Economie - Internationaal, internationale betrekkingen, economische geografie		50	High
Netherlands	528009	-62	-6201	7123	NLD HBO	NLD Bachelor gedrag en maatschappij	NLD Economie	NLD Economie - Sociaal	HBO	Bachelor gedrag en maatschappij	Economie	Economie - Sociaal		50	High
Netherlands	528009	-62	-6304	6333	NLD HBO	NLD Bachelor gedrag en maatschappij	NLD Leraar (v.o.)	NLD M Leraar Aardrijkskunde	HBO	Bachelor gedrag en maatschappij	Leraar (v.o.)	Aardrijkskunde		50	High
Netherlands	528009	-62	-6304	6322	NLD HBO	NLD Bachelor gedrag en maatschappij	NLD Leraar (v.o.)	NLD B Leraaropl. v.o. van de 2e gr. in Bouwkunde I en II	HBO	Bachelor gedrag en maatschappij	Leraar (v.o.)	Bouwkunde I en II		50	High
Netherlands	528009	-62	-6304	6323	NLD HBO	NLD Bachelor gedrag en maatschappij	NLD Leraar (v.o.)	NLD B Leraaropl. v.o. van de 2e gr. in Bouwtechniek I en II	HBO	Bachelor gedrag en maatschappij	Leraar (v.o.)	Bouwtechniek I en II		50	High
Netherlands	528009	-62	-6304	6328	NLD HBO	NLD Bachelor gedrag en maatschappij	NLD Leraar (v.o.)	NLD B Leraaropl. v.o. van de 2e gr. in Consumptieve Techniek I en II	HBO	Bachelor gedrag en maatschappij	Leraar (v.o.)	Consumptieve Techniek I en II		50	High
Netherlands	528009	-62	-6304	6324	NLD HBO	NLD Bachelor gedrag en maatschappij	NLD Leraar (v.o.)	NLD B Leraaropl. v.o. van de 2e gr. in Electrotechniek I en II	HBO	Bachelor gedrag en maatschappij	Leraar (v.o.)	Electrotechniek I en II		50	High
Netherlands	528009	-62	-6304	6331	NLD HBO	NLD Bachelor gedrag en maatschappij	NLD Leraar (v.o.)	NLD B Docent Informatie en Communicatie Technologie	HBO	Bachelor gedrag en maatschappij	Leraar (v.o.)	Informatie en Communicatie Technologie		50	High
Netherlands	528009	-62	-6304	6329	NLD HBO	NLD Bachelor gedrag en maatschappij	NLD Leraar (v.o.)	NLD B Leraaropl. v.o. van de 2e gr. in Installatietechniek I en II	HBO	Bachelor gedrag en maatschappij	Leraar (v.o.)	Installatietechniek I en II		50	High
Netherlands	528009	-62	-6304	6325	NLD HBO	NLD Bachelor gedrag en maatschappij	NLD Leraar (v.o.)	NLD B Leraaropl. v.o. van de 2e gr. in Mechanische Techniek I en II	HBO	Bachelor gedrag en maatschappij	Leraar (v.o.)	Mechanische Techniek I en II		50	High
Netherlands	528009	-62	-6304	6326	NLD HBO	NLD Bachelor gedrag en maatschappij	NLD Leraar (v.o.)	NLD B Leraaropl. v.o. van de 2e gr. in Motorvoertuigentechniek I en II	HBO	Bachelor gedrag en maatschappij	Leraar (v.o.)	Motorvoertuigentechniek I en II		50	High
Netherlands	528009	-62	-6304	6334	NLD HBO	NLD Bachelor gedrag en maatschappij	NLD Leraar (v.o.)	NLD M Leraar Natuurkunde	HBO	Bachelor gedrag en maatschappij	Leraar (v.o.)	Natuurkunde		50	High
Netherlands	528009	-62	-6304	6335	NLD HBO	NLD Bachelor gedrag en maatschappij	NLD Leraar (v.o.)	NLD M Leraar Scheikunde	HBO	Bachelor gedrag en maatschappij	Leraar (v.o.)	Scheikunde		50	High
Netherlands	528009	-62	-6304	6321	NLD HBO	NLD Bachelor gedrag en maatschappij	NLD Leraar (v.o.)	NLD B Leraaropl. v.o. van de 2e gr. in Techniek	HBO	Bachelor gedrag en maatschappij	Leraar (v.o.)	Techniek		50	High
Netherlands	528009	-62	-6304	6327	NLD HBO	NLD Bachelor gedrag en maatschappij	NLD Leraar (v.o.)	NLD B Leraaropl. v.o. van de 2e gr. in Werktuigbouwkunde I en II	HBO	Bachelor gedrag en maatschappij	Leraar (v.o.)	Werktuigbouwkunde I en II		50	High
Netherlands	528009	-62	-6304	6332	NLD HBO	NLD Bachelor gedrag en maatschappij	NLD Leraar (v.o.)	NLD M Leraar Wiskunde	HBO	Bachelor gedrag en maatschappij	Leraar (v.o.)	Wiskunde		50	High
Netherlands	528009	-62	7111		NLD HBO	NLD Bachelor gedrag en maatschappij	NLD Loopbaanplanning, opleidingscoördinator, sollictatiebegeleiding		HBO	Bachelor gedrag en maatschappij	Loopbaanplanning, opleidingscoördinator, sollictatiebegeleiding			50	High
Netherlands	528009	-62	-6202	7112	NLD HBO	NLD Bachelor gedrag en maatschappij	NLD Management	NLD Management - (International) human resource	HBO	Bachelor gedrag en maatschappij	Management	Management - (International) human resource		50	High
Netherlands	528009	-62	-6202	7114	NLD HBO	NLD Bachelor gedrag en maatschappij	NLD Management	NLD Management - Onderwijs	HBO	Bachelor gedrag en maatschappij	Management	Management - Onderwijs		50	High
Netherlands	528009	-62	-6202	7113	NLD HBO	NLD Bachelor gedrag en maatschappij	NLD Management	NLD Management - Personeel(swerk)/-(mens) en arbeid(svoorzieningen), AP/PB, SOSA	HBO	Bachelor gedrag en maatschappij	Management	Management - Personeel(swerk)/-(mens) en arbeid(svoorzieningen), AP/PB, SOSA		50	High
Netherlands	528009	-62	7131		NLD HBO	NLD Bachelor gedrag en maatschappij	NLD Milieukunde - Overig, milieu en cultuurtechniek, milieu economie en management		HBO	Bachelor gedrag en maatschappij	Milieukunde - Overig, milieu en cultuurtechniek, milieu economie en management			50	High
Netherlands	528009	-62	7115		NLD HBO	NLD Bachelor gedrag en maatschappij	NLD Personeel en arbeid		HBO	Bachelor gedrag en maatschappij	Personeel en arbeid			50	High
Netherlands	528009	-62	7116		NLD HBO	NLD Bachelor gedrag en maatschappij	NLD Personeelsbeleid en - beleidsvoering		HBO	Bachelor gedrag en maatschappij	Personeelsbeleid en - beleidsvoering			50	High
Netherlands	528009	-62	7132		NLD HBO	NLD Bachelor gedrag en maatschappij	NLD Planologie - Overig, huishoudwetenschappen		HBO	Bachelor gedrag en maatschappij	Planologie - Overig, huishoudwetenschappen			50	High
Netherlands	528009	-62	7016		NLD HBO	NLD Bachelor gedrag en maatschappij	NLD Politiek en (overheids)beleid, politicologie		HBO	Bachelor gedrag en maatschappij	Politiek en (overheids)beleid, politicologie			50	High
Netherlands	528009	-62	7124		NLD HBO	NLD Bachelor gedrag en maatschappij	NLD Psychologie, ergonomie, consumentenkunde		HBO	Bachelor gedrag en maatschappij	Psychologie, ergonomie, consumentenkunde			50	High
Netherlands	528009	-62	6299		NLD HBO	NLD Bachelor gedrag en maatschappij	NLD anders {bachelor gedrag en maatschappij}		HBO	Bachelor gedrag en maatschappij	anders			50	High
Netherlands	528009	-63	6711		NLD HBO	NLD Bachelor informatica, informatie en kennis	NLD AMBI opleidingen		HBO	Bachelor informatica, informatie en kennis	AMBI opleidingen			50	High
Netherlands	528009	-63	6731		NLD HBO	NLD Bachelor informatica, informatie en kennis	NLD Cognitieve kunstmatige intelligentie		HBO	Bachelor informatica, informatie en kennis	Cognitieve kunstmatige intelligentie			50	High
Netherlands	528009	-63	6712		NLD HBO	NLD Bachelor informatica, informatie en kennis	NLD Computational science		HBO	Bachelor informatica, informatie en kennis	Computational science			50	High
Netherlands	528009	-63	6713		NLD HBO	NLD Bachelor informatica, informatie en kennis	NLD Computersystemen, computernetwerken		HBO	Bachelor informatica, informatie en kennis	Computersystemen, computernetwerken			50	High
Netherlands	528009	-63	6721		NLD HBO	NLD Bachelor informatica, informatie en kennis	NLD Datacommunicatie, datalogie, datastructuren, gegevensmodellering en -banken		HBO	Bachelor informatica, informatie en kennis	Datacommunicatie, datalogie, datastructuren, gegevensmodellering en -banken			50	High
Netherlands	528009	-63	6722		NLD HBO	NLD Bachelor informatica, informatie en kennis	NLD Economie - Bestuurlijke informatiekunde		HBO	Bachelor informatica, informatie en kennis	Economie - Bestuurlijke informatiekunde			50	High
Netherlands	528009	-63	6723		NLD HBO	NLD Bachelor informatica, informatie en kennis	NLD Exploiteren van informatiesystemen, informatie en communicatie		HBO	Bachelor informatica, informatie en kennis	Exploiteren van informatiesystemen, informatie en communicatie			50	High
Netherlands	528009	-63	-6301	6714	NLD HBO	NLD Bachelor informatica, informatie en kennis	NLD Informatica	NLD Informatica - Bedrijfs/-kundig/-gericht, informatica en informatiekunde	HBO	Bachelor informatica, informatie en kennis	Informatica	Informatica - Bedrijfs/-kundig/-gericht, informatica en informatiekunde		50	High
Netherlands	528009	-63	-6301	9208	NLD HBO	NLD Bachelor informatica, informatie en kennis	NLD Informatica	NLD Bio-informatica (informatica)	HBO	Bachelor informatica, informatie en kennis	Informatica	Bio-informatica (informatica)		50	High
Netherlands	528009	-63	-6301	6715	NLD HBO	NLD Bachelor informatica, informatie en kennis	NLD Informatica	NLD Informatica - Technisch, (elektronica) (micro)computertechniek/technologie	HBO	Bachelor informatica, informatie en kennis	Informatica	Informatica - Technisch, (elektronica) (micro)computertechniek/technologie		50	High
Netherlands	528009	-63	-6301	6716	NLD HBO	NLD Bachelor informatica, informatie en kennis	NLD Informatica	NLD Informatica - Overig, BDI, bestuurlijke informatica	HBO	Bachelor informatica, informatie en kennis	Informatica	Informatica - Overig, BDI, bestuurlijke informatica		50	High
Netherlands	528009	-63	-6302	6724	NLD HBO	NLD Bachelor informatica, informatie en kennis	NLD Informatiekunde	NLD Informatiekunde - Bedrijfs/-informatie systemen/ -technologie	HBO	Bachelor informatica, informatie en kennis	Informatiekunde	Informatiekunde - Bedrijfs/-informatie systemen/ -technologie		50	High
Netherlands	528009	-63	-6302	6725	NLD HBO	NLD Bachelor informatica, informatie en kennis	NLD Informatiekunde	NLD Informatiekunde - Technisch, Informatietechniek/technologie	HBO	Bachelor informatica, informatie en kennis	Informatiekunde	Informatiekunde - Technisch, Informatietechniek/technologie		50	High
Netherlands	528009	-63	6726		NLD HBO	NLD Bachelor informatica, informatie en kennis	NLD Informatiekunde – Overig		HBO	Bachelor informatica, informatie en kennis	Informatiekunde – Overig			50	High
Netherlands	528009	-63	6733		NLD HBO	NLD Bachelor informatica, informatie en kennis	NLD Kennissystemen		HBO	Bachelor informatica, informatie en kennis	Kennissystemen			50	High
Netherlands	528009	-63	6734		NLD HBO	NLD Bachelor informatica, informatie en kennis	NLD Logica (en informatica)		HBO	Bachelor informatica, informatie en kennis	Logica (en informatica)			50	High
Netherlands	528009	-63	6727		NLD HBO	NLD Bachelor informatica, informatie en kennis	NLD Management - Informatie en technologie, informatiedienstverlening/-voorziening		HBO	Bachelor informatica, informatie en kennis	Management - Informatie en technologie, informatiedienstverlening/-voorziening			50	High
Netherlands	528009	-63	6717		NLD HBO	NLD Bachelor informatica, informatie en kennis	NLD NOVI opleidingen		HBO	Bachelor informatica, informatie en kennis	NOVI opleidingen			50	High
Netherlands	528009	-63	6718		NLD HBO	NLD Bachelor informatica, informatie en kennis	NLD Software/system engineering, software systemen		HBO	Bachelor informatica, informatie en kennis	Software/system engineering, software systemen			50	High
Netherlands	528009	-63	6728		NLD HBO	NLD Bachelor informatica, informatie en kennis	NLD Strategisch en tactisch informatiebeleid		HBO	Bachelor informatica, informatie en kennis	Strategisch en tactisch informatiebeleid			50	High
Netherlands	528009	-63	6719		NLD HBO	NLD Bachelor informatica, informatie en kennis	NLD Wiskunde en informatica, statistiek, wiskunde en computerkunde		HBO	Bachelor informatica, informatie en kennis	Wiskunde en informatica, statistiek, wiskunde en computerkunde			50	High
Netherlands	528009	-63	-6303	6732	NLD HBO	NLD Bachelor informatica, informatie en kennis	NLD Post-hbo	NLD Cognitieve kunstmatige intelligentie post-hbo	HBO	Bachelor informatica, informatie en kennis	Post-hbo	Cognitieve kunstmatige intelligentie post-hbo		50	High
Netherlands	528009	-63	6399		NLD HBO	NLD Bachelor informatica, informatie en kennis	NLD anders {batchelor informatica, informatie en kennis}		HBO	Bachelor informatica, informatie en kennis	anders			50	High
Netherlands	528009	-64	6921		NLD HBO	NLD Bachelor techniek en natuur	NLD Actuariële wetenschappen, actuaris		HBO	Bachelor techniek en natuur	Actuariële wetenschappen, actuaris			50	High
Netherlands	528009	-64	6111		NLD HBO	NLD Bachelor techniek en natuur	NLD Afwerkingstechniek		HBO	Bachelor techniek en natuur	Afwerkingstechniek			50	High
Netherlands	528009	-64	6221		NLD HBO	NLD Bachelor techniek en natuur	NLD Algemene operationele techniek, vliegtuigoperatie		HBO	Bachelor techniek en natuur	Algemene operationele techniek, vliegtuigoperatie			50	High
Netherlands	528009	-64	6112		NLD HBO	NLD Bachelor techniek en natuur	NLD Architectuur		HBO	Bachelor techniek en natuur	Architectuur			50	High
Netherlands	528009	-64	6525		NLD HBO	NLD Bachelor techniek en natuur	NLD Autotechniek		HBO	Bachelor techniek en natuur	Autotechniek			50	High
Netherlands	528009	-64	-6401	6113	NLD HBO	NLD Bachelor techniek en natuur	NLD Bedrijfskunde	NLD Bedrijfskunde - (Bouw)technisch/-kundig	HBO	Bachelor techniek en natuur	Bedrijfskunde	Bedrijfskunde - (Bouw)technisch/-kundig		50	High
Netherlands	528009	-64	-6401	6311	NLD HBO	NLD Bachelor techniek en natuur	NLD Bedrijfskunde	NLD Bedrijfskunde - (Elektro)technisch	HBO	Bachelor techniek en natuur	Bedrijfskunde	Bedrijfskunde - (Elektro)technisch		50	High
Netherlands	528009	-64	-6401	6514	NLD HBO	NLD Bachelor techniek en natuur	NLD Bedrijfskunde	NLD Bedrijfskunde - (Werktuig)bouwkundig	HBO	Bachelor techniek en natuur	Bedrijfskunde	Bedrijfskunde - (Werktuig)bouwkundig		50	High
Netherlands	528009	-64	-6401	6412	NLD HBO	NLD Bachelor techniek en natuur	NLD Bedrijfskunde	NLD Bedrijfskunde - Landbouw, agrarische bedrijfskunde, (internationale) agrarische handel	HBO	Bachelor techniek en natuur	Bedrijfskunde	Bedrijfskunde - Landbouw, agrarische bedrijfskunde, (internationale) agrarische handel		50	High
Netherlands	528009	-64	6511		NLD HBO	NLD Bachelor techniek en natuur	NLD Besturingstechnologie		HBO	Bachelor techniek en natuur	Besturingstechnologie			50	High
Netherlands	528009	-64	9209		NLD HBO	NLD Bachelor techniek en natuur	NLD Bewegingstechnologie		HBO	Bachelor techniek en natuur	Bewegingstechnologie			50	High
Netherlands	528009	-64	-6402	9207	NLD HBO	NLD Bachelor techniek en natuur	NLD Biologie	NLD Bio-informatica (Biologie)	HBO	Bachelor techniek en natuur	Biologie	Bio-informatica (Biologie)		50	High
Netherlands	528009	-64	-6402	6611	NLD HBO	NLD Bachelor techniek en natuur	NLD Biologie	NLD Biologie - Chemisch, biochemie, microbiologie	HBO	Bachelor techniek en natuur	Biologie	Biologie - Chemisch, biochemie, microbiologie		50	High
Netherlands	528009	-64	-6402	6421	NLD HBO	NLD Bachelor techniek en natuur	NLD Biologie	NLD Biologie - Technisch, (bio)proces-/levens middelen-/voedingstechnologie	HBO	Bachelor techniek en natuur	Biologie	Biologie - Technisch, (bio)proces-/levens middelen-/voedingstechnologie		50	High
Netherlands	528009	-64	-6402	6612	NLD HBO	NLD Bachelor techniek en natuur	NLD Biologie	NLD Biologie - Overig, gedragsbiologie	HBO	Bachelor techniek en natuur	Biologie	Biologie - Overig, gedragsbiologie		50	High
Netherlands	528009	-64	6114		NLD HBO	NLD Bachelor techniek en natuur	NLD Bouwfysica		HBO	Bachelor techniek en natuur	Bouwfysica			50	High
Netherlands	528009	-64	6115		NLD HBO	NLD Bachelor techniek en natuur	NLD Bouwkunde, burgerbouwkunde		HBO	Bachelor techniek en natuur	Bouwkunde, burgerbouwkunde			50	High
Netherlands	528009	-64	6211		NLD HBO	NLD Bachelor techniek en natuur	NLD Civiele techniek		HBO	Bachelor techniek en natuur	Civiele techniek			50	High
Netherlands	528009	-64	9210		NLD HBO	NLD Bachelor techniek en natuur	NLD Commercieel Ingenieur		HBO	Bachelor techniek en natuur	Commercieel Ingenieur			50	High
Netherlands	528009	-64	-6403	6413	NLD HBO	NLD Bachelor techniek en natuur	NLD Economie	NLD Economie - Landbouw, agrarische economie, economie van landbouw (en milieu)	HBO	Bachelor techniek en natuur	Economie	Economie - Landbouw, agrarische economie, economie van landbouw (en milieu)		50	High
Netherlands	528009	-64	-6403	6222	NLD HBO	NLD Bachelor techniek en natuur	NLD Economie	NLD Economie - Logistiek, distributie logistiek, logistiek en economie	HBO	Bachelor techniek en natuur	Economie	Economie - Logistiek, distributie logistiek, logistiek en economie		50	High
Netherlands	528009	-64	-6403	6515	NLD HBO	NLD Bachelor techniek en natuur	NLD Economie	NLD Economie - Technisch, commerciële werktuigbouwkunde	HBO	Bachelor techniek en natuur	Economie	Economie - Technisch, commerciële werktuigbouwkunde		50	High
Netherlands	528009	-64	6312		NLD HBO	NLD Bachelor techniek en natuur	NLD Elektrotechniek, elektronica		HBO	Bachelor techniek en natuur	Elektrotechniek, elektronica			50	High
Netherlands	528009	-64	6613		NLD HBO	NLD Bachelor techniek en natuur	NLD Fysische geografie, (toegepaste) (o)ecologie, aardrijkskunde		HBO	Bachelor techniek en natuur	Fysische geografie, (toegepaste) (o)ecologie, aardrijkskunde			50	High
Netherlands	528009	-64	6632		NLD HBO	NLD Bachelor techniek en natuur	NLD Geochemie, geofysica, geologie, aardkunde, geosystemen		HBO	Bachelor techniek en natuur	Geochemie, geofysica, geologie, aardkunde, geosystemen			50	High
Netherlands	528009	-64	6212		NLD HBO	NLD Bachelor techniek en natuur	NLD Geodesie		HBO	Bachelor techniek en natuur	Geodesie			50	High
Netherlands	528009	-64	6633		NLD HBO	NLD Bachelor techniek en natuur	NLD Grafische techniek/management		HBO	Bachelor techniek en natuur	Grafische techniek/management			50	High
Netherlands	528009	-64	9211		NLD HBO	NLD Bachelor techniek en natuur	NLD 34089 Human technology		HBO	Bachelor techniek en natuur	Human technology			50	High
Netherlands	528009	-64	6512		NLD HBO	NLD Bachelor techniek en natuur	NLD Industrieel product ontwerpen, technische vormgeving		HBO	Bachelor techniek en natuur	Industrieel product ontwerpen, technische vormgeving			50	High
Netherlands	528009	-64	6715		NLD HBO	NLD Bachelor techniek en natuur	NLD Informatica - Technisch, (elektronica) (micro)computertechniek/technologie		HBO	Bachelor techniek en natuur	Informatica - Technisch, (elektronica) (micro)computertechniek/technologie			50	High
Netherlands	528009	-64	6725		NLD HBO	NLD Bachelor techniek en natuur	NLD Informatiekunde - Technisch, Informatietechniek/technologie		HBO	Bachelor techniek en natuur	Informatiekunde - Technisch, Informatietechniek/technologie			50	High
Netherlands	528009	-64	6313		NLD HBO	NLD Bachelor techniek en natuur	NLD Installatietechniek		HBO	Bachelor techniek en natuur	Installatietechniek			50	High
Netherlands	528009	-64	6513		NLD HBO	NLD Bachelor techniek en natuur	NLD Instrumentale techniek		HBO	Bachelor techniek en natuur	Instrumentale techniek			50	High
Netherlands	528009	-64	9213		NLD HBO	NLD Bachelor techniek en natuur	NLD 34713 Kunst en techniek		HBO	Bachelor techniek en natuur	Kunst en techniek			50	High
Netherlands	528009	-64	6615		NLD HBO	NLD Bachelor techniek en natuur	NLD Laboratoriumtechniek/-onderzoek		HBO	Bachelor techniek en natuur	Laboratoriumtechniek/-onderzoek			50	High
Netherlands	528009	-64	-6404	6411	NLD HBO	NLD Bachelor techniek en natuur	NLD Landbouw, bosbouw, tuinbouw, landschapsinrichting	NLD Akker- en weidebouw	HBO	Bachelor techniek en natuur	Landbouw, bosbouw, tuinbouw, landschapsinrichting	Akker- en weidebouw		50	High
Netherlands	528009	-64	-6404	6422	NLD HBO	NLD Bachelor techniek en natuur	NLD Landbouw, bosbouw, tuinbouw, landschapsinrichting	NLD Bos- en natuurbeheer, bosbouw en cultuurtechniek	HBO	Bachelor techniek en natuur	Landbouw, bosbouw, tuinbouw, landschapsinrichting	Bos- en natuurbeheer, bosbouw en cultuurtechniek		50	High
Netherlands	528009	-64	-6404	6414	NLD HBO	NLD Bachelor techniek en natuur	NLD Landbouw, bosbouw, tuinbouw, landschapsinrichting	NLD Landbouw, (sub)tropische landbouw	HBO	Bachelor techniek en natuur	Landbouw, bosbouw, tuinbouw, landschapsinrichting	Landbouw, (sub)tropische landbouw		50	High
Netherlands	528009	-64	-6404	6415	NLD HBO	NLD Bachelor techniek en natuur	NLD Landbouw, bosbouw, tuinbouw, landschapsinrichting	NLD Landbouwtechniek, landbouwmechanisatie	HBO	Bachelor techniek en natuur	Landbouw, bosbouw, tuinbouw, landschapsinrichting	Landbouwtechniek, landbouwmechanisatie		50	High
Netherlands	528009	-64	-6404	6418	NLD HBO	NLD Bachelor techniek en natuur	NLD Landbouw, bosbouw, tuinbouw, landschapsinrichting	NLD Tuinbouw	HBO	Bachelor techniek en natuur	Landbouw, bosbouw, tuinbouw, landschapsinrichting	Tuinbouw		50	High
Netherlands	528009	-64	6213		NLD HBO	NLD Bachelor techniek en natuur	NLD Landmeetkunde, cartografisch technicus		HBO	Bachelor techniek en natuur	Landmeetkunde, cartografisch technicus			50	High
Netherlands	528009	-64	6223		NLD HBO	NLD Bachelor techniek en natuur	NLD Logistiek en (technische) vervoer(skunde), (agro)logistiek		HBO	Bachelor techniek en natuur	Logistiek en (technische) vervoer(skunde), (agro)logistiek			50	High
Netherlands	528009	-64	9212		NLD HBO	NLD Bachelor techniek en natuur	NLD 4278 Luchtvaarttechnologie		HBO	Bachelor techniek en natuur	Luchtvaarttechnologie			50	High
Netherlands	528009	-64	-6405	6416	NLD HBO	NLD Bachelor techniek en natuur	NLD Management	NLD Management - Dieren, veehouderij/-teelt, zootechniek, farmmanagement	HBO	Bachelor techniek en natuur	Management	Management - Dieren, veehouderij/-teelt, zootechniek, farmmanagement		50	High
Netherlands	528009	-64	-6405	6224	NLD HBO	NLD Bachelor techniek en natuur	NLD Management	NLD Management - Logistiek (en facilitair), facilitaire dienstverlening, facility management	HBO	Bachelor techniek en natuur	Management	Management - Logistiek (en facilitair), facilitaire dienstverlening, facility management		50	High
Netherlands	528009	-64	-6405	6423	NLD HBO	NLD Bachelor techniek en natuur	NLD Management	NLD Management - Milieu, land-, water- en mileubeheer	HBO	Bachelor techniek en natuur	Management	Management - Milieu, land-, water- en mileubeheer		50	High
Netherlands	528009	-64	9214		NLD HBO	NLD Bachelor techniek en natuur	NLD 34384 Maritiem officier		HBO	Bachelor techniek en natuur	Maritiem officier			50	High
Netherlands	528009	-64	6516		NLD HBO	NLD Bachelor techniek en natuur	NLD Materiaalkunde		HBO	Bachelor techniek en natuur	Materiaalkunde			50	High
Netherlands	528009	-64	6517		NLD HBO	NLD Bachelor techniek en natuur	NLD Mechanica, fijnmechanische techniek, technische mechanica		HBO	Bachelor techniek en natuur	Mechanica, fijnmechanische techniek, technische mechanica			50	High
Netherlands	528009	-64	6314		NLD HBO	NLD Bachelor techniek en natuur	NLD Meet- en regeltechniek/-technologie		HBO	Bachelor techniek en natuur	Meet- en regeltechniek/-technologie			50	High
Netherlands	528009	-64	6518		NLD HBO	NLD Bachelor techniek en natuur	NLD Metaalkunde		HBO	Bachelor techniek en natuur	Metaalkunde			50	High
Netherlands	528009	-64	-6406	6424	NLD HBO	NLD Bachelor techniek en natuur	NLD Milieukunde	NLD Milieukunde - Biologisch, bodemkunde, bodem/natuur en milieu, milieuchemie	HBO	Bachelor techniek en natuur	Milieukunde	Milieukunde - Biologisch, bodemkunde, bodem/natuur en milieu, milieuchemie		50	High
Netherlands	528009	-64	-6406	6425	NLD HBO	NLD Bachelor techniek en natuur	NLD Milieukunde	NLD Milieukunde - Hygiëne, waterzuivering, aquatische ecotechnologie	HBO	Bachelor techniek en natuur	Milieukunde	Milieukunde - Hygiëne, waterzuivering, aquatische ecotechnologie		50	High
Netherlands	528009	-64	-6406	6426	NLD HBO	NLD Bachelor techniek en natuur	NLD Milieukunde	NLD Milieukunde - Technisch, milieu (gerichte materiaal) techniek	HBO	Bachelor techniek en natuur	Milieukunde	Milieukunde - Technisch, milieu (gerichte materiaal) techniek		50	High
Netherlands	528009	-64	-6407	6621	NLD HBO	NLD Bachelor techniek en natuur	NLD Natuurkunde	NLD Natuurkunde - Experimenteel	HBO	Bachelor techniek en natuur	Natuurkunde	Natuurkunde - Experimenteel		50	High
Netherlands	528009	-64	-6407	6622	NLD HBO	NLD Bachelor techniek en natuur	NLD Natuurkunde	NLD Natuurkunde - Technisch, fysische techniek, fysisch analist	HBO	Bachelor techniek en natuur	Natuurkunde	Natuurkunde - Technisch, fysische techniek, fysisch analist		50	High
Netherlands	528009	-64	-6407	6623	NLD HBO	NLD Bachelor techniek en natuur	NLD Natuurkunde	NLD Natuurkunde - Toegepast	HBO	Bachelor techniek en natuur	Natuurkunde	Natuurkunde - Toegepast		50	High
Netherlands	528009	-64	-6407	6624	NLD HBO	NLD Bachelor techniek en natuur	NLD Natuurkunde	NLD Natuurkunde - Overig, natuurwetenschappen	HBO	Bachelor techniek en natuur	Natuurkunde	Natuurkunde - Overig, natuurwetenschappen		50	High
Netherlands	528009	-64	6634		NLD HBO	NLD Bachelor techniek en natuur	NLD Petroleum- en gastechnologie		HBO	Bachelor techniek en natuur	Petroleum- en gastechnologie			50	High
Netherlands	528009	-64	-6408	6428	NLD HBO	NLD Bachelor techniek en natuur	NLD Planologie	NLD Planologie - Agrarisch, tuin-/landschaps architectuur/-inrichting/-huishoudkunde	HBO	Bachelor techniek en natuur	Planologie	Planologie - Agrarisch, tuin-/landschaps architectuur/-inrichting/-huishoudkunde		50	High
Netherlands	528009	-64	-6408	9215	NLD HBO	NLD Bachelor techniek en natuur	NLD Planologie	NLD Planologie - Ruimtelijke ordening en planologie	HBO	Bachelor techniek en natuur	Planologie	Planologie - Ruimtelijke ordening en planologie		50	High
Netherlands	528009	-64	-6408	6116	NLD HBO	NLD Bachelor techniek en natuur	NLD Planologie	NLD Planologie - Technisch, stedebouw(kundige techniek), ruimtelijke ordening	HBO	Bachelor techniek en natuur	Planologie	Planologie - Technisch, stedebouw(kundige techniek), ruimtelijke ordening		50	High
Netherlands	528009	-64	-6408	6215	NLD HBO	NLD Bachelor techniek en natuur	NLD Planologie	NLD Planologie - Verkeers, verkeersregeling	HBO	Bachelor techniek en natuur	Planologie	Planologie - Verkeers, verkeersregeling		50	High
Netherlands	528009	-64	-6408	7132	NLD HBO	NLD Bachelor techniek en natuur	NLD Planologie	NLD Planologie - Overig, huishoudwetenschappen	HBO	Bachelor techniek en natuur	Planologie	Planologie - Overig, huishoudwetenschappen		50	High
Netherlands	528009	-64	6417		NLD HBO	NLD Bachelor techniek en natuur	NLD Plantenteelt(- en bodemkunde)		HBO	Bachelor techniek en natuur	Plantenteelt(- en bodemkunde)			50	High
Netherlands	528009	-64	6614		NLD HBO	NLD Bachelor techniek en natuur	NLD Proces(- en laboratorium)instrumentatie		HBO	Bachelor techniek en natuur	Proces(- en laboratorium)instrumentatie			50	High
Netherlands	528009	-64	6429		NLD HBO	NLD Bachelor techniek en natuur	NLD Proces(- en produkt)kunde, agroproduktkunde, proces-/produkt(ie)techniek		HBO	Bachelor techniek en natuur	Proces(- en produkt)kunde, agroproduktkunde, proces-/produkt(ie)techniek			50	High
Netherlands	528009	-64	-6409	6225	NLD HBO	NLD Bachelor techniek en natuur	NLD Scheepvaart	NLD Scheepsvaartkunde	HBO	Bachelor techniek en natuur	Scheepvaart	Scheepsvaartkunde		50	High
Netherlands	528009	-64	-6409	6226	NLD HBO	NLD Bachelor techniek en natuur	NLD Scheepvaart	NLD Scheepswerktuigkunde	HBO	Bachelor techniek en natuur	Scheepvaart	Scheepswerktuigkunde		50	High
Netherlands	528009	-64	-6410	6635	NLD HBO	NLD Bachelor techniek en natuur	NLD Scheikunde	NLD Scheikunde - Commercieel	HBO	Bachelor techniek en natuur	Scheikunde	Scheikunde - Commercieel		50	High
Netherlands	528009	-64	-6410	6636	NLD HBO	NLD Bachelor techniek en natuur	NLD Scheikunde	NLD Scheikunde - Technisch, chemisch analist	HBO	Bachelor techniek en natuur	Scheikunde	Scheikunde - Technisch, chemisch analist		50	High
Netherlands	528009	-64	-6410	6637	NLD HBO	NLD Bachelor techniek en natuur	NLD Scheikunde	NLD Scheikunde - Toxicologisch, (eco)toxicologie, voeding en gezondheid, bacteriologie	HBO	Bachelor techniek en natuur	Scheikunde	Scheikunde - Toxicologisch, (eco)toxicologie, voeding en gezondheid, bacteriologie		50	High
Netherlands	528009	-64	-6410	6638	NLD HBO	NLD Bachelor techniek en natuur	NLD Scheikunde	NLD Scheikunde - Overig	HBO	Bachelor techniek en natuur	Scheikunde	Scheikunde - Overig		50	High
Netherlands	528009	-64	6315		NLD HBO	NLD Bachelor techniek en natuur	NLD Telecommunicatie-systemen, (tele)communicatietechniek		HBO	Bachelor techniek en natuur	Telecommunicatie-systemen, (tele)communicatietechniek			50	High
Netherlands	528009	-64	6631		NLD HBO	NLD Bachelor techniek en natuur	NLD Textieltechniek (chemisch/mechanisch), (technische) confectie-/textielkunde		HBO	Bachelor techniek en natuur	Textieltechniek (chemisch/mechanisch), (technische) confectie-/textielkunde			50	High
Netherlands	528009	-64	6227		NLD HBO	NLD Bachelor techniek en natuur	NLD Transportkunde		HBO	Bachelor techniek en natuur	Transportkunde			50	High
Netherlands	528009	-64	6214		NLD HBO	NLD Bachelor techniek en natuur	NLD Verkeerstechniek, (technische) verkeerskunde		HBO	Bachelor techniek en natuur	Verkeerstechniek, (technische) verkeerskunde			50	High
Netherlands	528009	-64	6228		NLD HBO	NLD Bachelor techniek en natuur	NLD Vervoerskunde, haven- en vervoerskunde		HBO	Bachelor techniek en natuur	Vervoerskunde, haven- en vervoerskunde			50	High
Netherlands	528009	-64	6216		NLD HBO	NLD Bachelor techniek en natuur	NLD Weg- en waterbouwkunde, waterstaatkundig ambtenaar		HBO	Bachelor techniek en natuur	Weg- en waterbouwkunde, waterstaatkundig ambtenaar			50	High
Netherlands	528009	-64	6519		NLD HBO	NLD Bachelor techniek en natuur	NLD Werktuigbouwkunde		HBO	Bachelor techniek en natuur	Werktuigbouwkunde			50	High
Netherlands	528009	-64	-6411	6641	NLD HBO	NLD Bachelor techniek en natuur	NLD Wiskunde	NLD Wiskunde - Bedrijfs, besliskunde, operations research	HBO	Bachelor techniek en natuur	Wiskunde	Wiskunde - Bedrijfs, besliskunde, operations research		50	High
Netherlands	528009	-64	-6411	6642	NLD HBO	NLD Bachelor techniek en natuur	NLD Wiskunde	NLD Wiskunde - Statistisch, (bedrijfs)statistiek, statistisch analist	HBO	Bachelor techniek en natuur	Wiskunde	Wiskunde - Statistisch, (bedrijfs)statistiek, statistisch analist		50	High
Netherlands	528009	-64	-6411	6643	NLD HBO	NLD Bachelor techniek en natuur	NLD Wiskunde	NLD Wiskunde - Technisch, natuurweten schappelijke modellen	HBO	Bachelor techniek en natuur	Wiskunde	Wiskunde - Technisch, natuurweten schappelijke modellen		50	High
Netherlands	528009	-64	-6411	6644	NLD HBO	NLD Bachelor techniek en natuur	NLD Wiskunde	NLD Wiskunde - Overig, algebra	HBO	Bachelor techniek en natuur	Wiskunde	Wiskunde - Overig, algebra		50	High
Netherlands	528009	-64	6719		NLD HBO	NLD Bachelor techniek en natuur	NLD Wiskunde en informatica, statistiek, wiskunde en computerkunde		HBO	Bachelor techniek en natuur	Wiskunde en informatica, statistiek, wiskunde en computerkunde			50	High
Netherlands	528009	-64	-6412	6427	NLD HBO	NLD Bachelor techniek en natuur	NLD Post-hbo	NLD Milieukunde/-beleid/-consultancy/-biologie post-HBO	HBO	Bachelor techniek en natuur	Post-hbo	Milieukunde/-beleid/-consultancy/-biologie post-HBO		50	High
Netherlands	528009	-64	6499		NLD HBO	NLD Bachelor techniek en natuur	NLD anders {bachelor techniek en natuur}		HBO	Bachelor techniek en natuur	anders			50	High
Netherlands	528010	-81	8941		NLD Universiteit	NLD Master economie, bedrijf en recht	NLD Actuariële wetenschappen, actuaris		Universiteit	Master economie, bedrijf en recht	Actuariële wetenschappen, actuaris			50	High
Netherlands	528010	-81	-8101	8815	NLD Universiteit	NLD Master economie, bedrijf en recht	NLD Bedrijfskunde	NLD Bedrijfskunde - (Commercieel-)technisch gericht, T&O innovatie, bedrijfstechniek	Universiteit	Master economie, bedrijf en recht	Bedrijfskunde	Bedrijfskunde - (Commercieel-)technisch gericht, T&amp;O innovatie, bedrijfstechniek		50	High
Netherlands	528010	-81	-8101	8912	NLD Universiteit	NLD Master economie, bedrijf en recht	NLD Bedrijfskunde	NLD Bedrijfskunde - Accountancy	Universiteit	Master economie, bedrijf en recht	Bedrijfskunde	Bedrijfskunde - Accountancy		50	High
Netherlands	528010	-81	-8101	8811	NLD Universiteit	NLD Master economie, bedrijf en recht	NLD Bedrijfskunde	NLD Bedrijfskunde - Financiëel(-economisch) management, - van de financiële sector	Universiteit	Master economie, bedrijf en recht	Bedrijfskunde	Bedrijfskunde - Financiëel(-economisch) management, - van de financiële sector		50	High
Netherlands	528010	-81	-8101	9123	NLD Universiteit	NLD Master economie, bedrijf en recht	NLD Bedrijfskunde	NLD Bedrijfskunde - Human resources management, arbeid en organisatie	Universiteit	Master economie, bedrijf en recht	Bedrijfskunde	Bedrijfskunde - Human resources management, arbeid en organisatie		50	High
Netherlands	528010	-81	-8101	8722	NLD Universiteit	NLD Master economie, bedrijf en recht	NLD Bedrijfskunde	NLD Bedrijfskunde - Informatietechnologie/ -management, I&O	Universiteit	Master economie, bedrijf en recht	Bedrijfskunde	Bedrijfskunde - Informatietechnologie/ -management, I&amp;O		50	High
Netherlands	528010	-81	-8101	8812	NLD Universiteit	NLD Master economie, bedrijf en recht	NLD Bedrijfskunde	NLD Bedrijfskunde - Internationaal management, international business	Universiteit	Master economie, bedrijf en recht	Bedrijfskunde	Bedrijfskunde - Internationaal management, international business		50	High
Netherlands	528010	-81	-8101	9028	NLD Universiteit	NLD Master economie, bedrijf en recht	NLD Bedrijfskunde	NLD Bedrijfskunde - Juridisch, recht/beleid en management	Universiteit	Master economie, bedrijf en recht	Bedrijfskunde	Bedrijfskunde - Juridisch, recht/beleid en management		50	High
Netherlands	528010	-81	-8101	8412	NLD Universiteit	NLD Master economie, bedrijf en recht	NLD Bedrijfskunde	NLD Bedrijfskunde - Landbouw	Universiteit	Master economie, bedrijf en recht	Bedrijfskunde	Bedrijfskunde - Landbouw		50	High
Netherlands	528010	-81	-8101	8211	NLD Universiteit	NLD Master economie, bedrijf en recht	NLD Bedrijfskunde	NLD Bedrijfskunde - Logistiek management, OR, european logistics management	Universiteit	Master economie, bedrijf en recht	Bedrijfskunde	Bedrijfskunde - Logistiek management, OR, european logistics management		50	High
Netherlands	528010	-81	-8101	8813	NLD Universiteit	NLD Master economie, bedrijf en recht	NLD Bedrijfskunde	NLD Bedrijfskunde - Marketing management	Universiteit	Master economie, bedrijf en recht	Bedrijfskunde	Bedrijfskunde - Marketing management		50	High
Netherlands	528010	-81	-8101	9012	NLD Universiteit	NLD Master economie, bedrijf en recht	NLD Bedrijfskunde	NLD Bedrijfskunde - Public management	Universiteit	Master economie, bedrijf en recht	Bedrijfskunde	Bedrijfskunde - Public management		50	High
Netherlands	528010	-81	-8101	8814	NLD Universiteit	NLD Master economie, bedrijf en recht	NLD Bedrijfskunde	NLD Bedrijfskunde - Strategisch management, veranderingsmanagement	Universiteit	Master economie, bedrijf en recht	Bedrijfskunde	Bedrijfskunde - Strategisch management, veranderingsmanagement		50	High
Netherlands	528010	-81	-8101	8631	NLD Universiteit	NLD Master economie, bedrijf en recht	NLD Bedrijfskunde	NLD Bedrijfskunde - Technisch, TBW, proces-/discrete technologie	Universiteit	Master economie, bedrijf en recht	Bedrijfskunde	Bedrijfskunde - Technisch, TBW, proces-/discrete technologie		50	High
Netherlands	528010	-81	-8101	8821	NLD Universiteit	NLD Master economie, bedrijf en recht	NLD Bedrijfskunde	NLD Bedrijfskunde - Veranderingsmanagement	Universiteit	Master economie, bedrijf en recht	Bedrijfskunde	Bedrijfskunde - Veranderingsmanagement		50	High
Netherlands	528010	-81	-8101	8817	NLD Universiteit	NLD Master economie, bedrijf en recht	NLD Bedrijfskunde	NLD Bedrijfskunde, bedrijfswetenschappen post-doctoraal	Universiteit	Master economie, bedrijf en recht	Bedrijfskunde	Bedrijfskunde, bedrijfswetenschappen post-doctoraal		50	High
Netherlands	528010	-81	-8101	8816	NLD Universiteit	NLD Master economie, bedrijf en recht	NLD Bedrijfskunde	NLD Bedrijfskunde - Overig, (advanced) management, bedrijfswetenschapen, BMG	Universiteit	Master economie, bedrijf en recht	Bedrijfskunde	Bedrijfskunde - Overig, (advanced) management, bedrijfswetenschapen, BMG		50	High
Netherlands	528010	-81	-8102	8921	NLD Universiteit	NLD Master economie, bedrijf en recht	NLD Belastingkunde	NLD Belastingkunde, (Inspecteur) rijksbelastingen, sumumerair belastingdienst	Universiteit	Master economie, bedrijf en recht	Belastingkunde	Belastingkunde, (Inspecteur) rijksbelastingen, sumumerair belastingdienst		50	High
Netherlands	528010	-81	-8102	8922	NLD Universiteit	NLD Master economie, bedrijf en recht	NLD Belastingkunde	NLD Belastingkunde, belastingconsulent postdoctoraal	Universiteit	Master economie, bedrijf en recht	Belastingkunde	Belastingkunde, belastingconsulent postdoctoraal		50	High
Netherlands	528010	-81	9011		NLD Universiteit	NLD Master economie, bedrijf en recht	NLD Beleidswetenschappen, beleid en bestuur in internationele organisaties		Universiteit	Master economie, bedrijf en recht	Beleidswetenschappen, beleid en bestuur in internationele organisaties			50	High
Netherlands	528010	-81	-8103	9013	NLD Universiteit	NLD Master economie, bedrijf en recht	NLD Bestuurskunde	NLD Bestuurskunde - Technisch gericht	Universiteit	Master economie, bedrijf en recht	Bestuurskunde	Bestuurskunde - Technisch gericht		50	High
Netherlands	528010	-81	-8103	9014	NLD Universiteit	NLD Master economie, bedrijf en recht	NLD Bestuurskunde	NLD Bestuurskunde - Overig, bestuurswetenschappen	Universiteit	Master economie, bedrijf en recht	Bestuurskunde	Bestuurskunde - Overig, bestuurswetenschappen		50	High
Netherlands	528010	-81	-8104	8932	NLD Universiteit	NLD Master economie, bedrijf en recht	NLD Communicatiewetenschappen	NLD Communicatiewetenschappen - Bedrijfs/toegepast	Universiteit	Master economie, bedrijf en recht	Communicatiewetenschappen	Communicatiewetenschappen - Bedrijfs/toegepast		50	High
Netherlands	528010	-81	-8104	8933	NLD Universiteit	NLD Master economie, bedrijf en recht	NLD Communicatiewetenschappen	NLD Communicatiewetenschappen -Technisch gericht	Universiteit	Master economie, bedrijf en recht	Communicatiewetenschappen	Communicatiewetenschappen -Technisch gericht		50	High
Netherlands	528010	-81	-8104	8934	NLD Universiteit	NLD Master economie, bedrijf en recht	NLD Communicatiewetenschappen	NLD Communicatiewetenschappen - Overig, communicatiekunde	Universiteit	Master economie, bedrijf en recht	Communicatiewetenschappen	Communicatiewetenschappen - Overig, communicatiekunde		50	High
Netherlands	528010	-81	-8105	8942	NLD Universiteit	NLD Master economie, bedrijf en recht	NLD Econometrie	NLD Econometrie - Algemeen	Universiteit	Master economie, bedrijf en recht	Econometrie	Econometrie - Algemeen		50	High
Netherlands	528010	-81	-8105	8943	NLD Universiteit	NLD Master economie, bedrijf en recht	NLD Econometrie	NLD Econometrie - Bedrijfs, operations research, operationele research en management	Universiteit	Master economie, bedrijf en recht	Econometrie	Econometrie - Bedrijfs, operations research, operationele research en management		50	High
Netherlands	528010	-81	-8105	8712	NLD Universiteit	NLD Master economie, bedrijf en recht	NLD Econometrie	NLD Econometrie - Bestuurlijk, bestuurlijke informatica, (mathematische) besliskunde	Universiteit	Master economie, bedrijf en recht	Econometrie	Econometrie - Bestuurlijk, bestuurlijke informatica, (mathematische) besliskunde		50	High
Netherlands	528010	-81	-8105	8944	NLD Universiteit	NLD Master economie, bedrijf en recht	NLD Econometrie	NLD Econometrie - Overig	Universiteit	Master economie, bedrijf en recht	Econometrie	Econometrie - Overig		50	High
Netherlands	528010	-81	-8106	8914	NLD Universiteit	NLD Master economie, bedrijf en recht	NLD Economie	NLD Economie - Accountancy, AA	Universiteit	Master economie, bedrijf en recht	Economie	Economie - Accountancy, AA		50	High
Netherlands	528010	-81	-8106	8956	NLD Universiteit	NLD Master economie, bedrijf en recht	NLD Economie	NLD Economie - Algemeen, macro-economics, keynesian-neoclassical controversies	Universiteit	Master economie, bedrijf en recht	Economie	Economie - Algemeen, macro-economics, keynesian-neoclassical controversies		50	High
Netherlands	528010	-81	-8106	8952	NLD Universiteit	NLD Master economie, bedrijf en recht	NLD Economie	NLD Economie - Beleids-/bestuursgericht, economische bestuurswetenschappen	Universiteit	Master economie, bedrijf en recht	Economie	Economie - Beleids-/bestuursgericht, economische bestuurswetenschappen		50	High
Netherlands	528010	-81	-8106	8724	NLD Universiteit	NLD Master economie, bedrijf en recht	NLD Economie	NLD Economie - BIK, bestuurlijke informatiekunde	Universiteit	Master economie, bedrijf en recht	Economie	Economie - BIK, bestuurlijke informatiekunde		50	High
Netherlands	528010	-81	-8106	8953	NLD Universiteit	NLD Master economie, bedrijf en recht	NLD Economie	NLD Economie - Financieel, kosten en winst	Universiteit	Master economie, bedrijf en recht	Economie	Economie - Financieel, kosten en winst		50	High
Netherlands	528010	-81	-8106	8923	NLD Universiteit	NLD Master economie, bedrijf en recht	NLD Economie	NLD Economie - Fiscaal/-juridisch	Universiteit	Master economie, bedrijf en recht	Economie	Economie - Fiscaal/-juridisch		50	High
Netherlands	528010	-81	-8106	8414	NLD Universiteit	NLD Master economie, bedrijf en recht	NLD Economie	NLD Economie - Landbouw, agrarische economie, economie van landbouw (en milieu)	Universiteit	Master economie, bedrijf en recht	Economie	Economie - Landbouw, agrarische economie, economie van landbouw (en milieu)		50	High
Netherlands	528010	-81	-8106	8954	NLD Universiteit	NLD Master economie, bedrijf en recht	NLD Economie	NLD Economie - Marketing, bedrijfskundig, management	Universiteit	Master economie, bedrijf en recht	Economie	Economie - Marketing, bedrijfskundig, management		50	High
Netherlands	528010	-81	-8106	9131	NLD Universiteit	NLD Master economie, bedrijf en recht	NLD Economie	NLD Economie - Sociaal (en institutioneel)	Universiteit	Master economie, bedrijf en recht	Economie	Economie - Sociaal (en institutioneel)		50	High
Netherlands	528010	-81	-8106	8955	NLD Universiteit	NLD Master economie, bedrijf en recht	NLD Economie	NLD Economie - Overig bedrijfseconomie, japankunde	Universiteit	Master economie, bedrijf en recht	Economie	Economie - Overig bedrijfseconomie, japankunde		50	High
Netherlands	528010	-81	-8106	8957	NLD Universiteit	NLD Master economie, bedrijf en recht	NLD Economie	NLD Economie - Overig, economische wetenschappen	Universiteit	Master economie, bedrijf en recht	Economie	Economie - Overig, economische wetenschappen		50	High
Netherlands	528010	-81	8958		NLD Universiteit	NLD Master economie, bedrijf en recht	NLD Geografie - Economisch, - en internationale economie		Universiteit	Master economie, bedrijf en recht	Geografie - Economisch, - en internationale economie			50	High
Netherlands	528010	-81	8713		NLD Universiteit	NLD Master economie, bedrijf en recht	NLD Informatica - Bedrijfs/-kundig/-gericht		Universiteit	Master economie, bedrijf en recht	Informatica - Bedrijfs/-kundig/-gericht			50	High
Netherlands	528010	-81	8726		NLD Universiteit	NLD Master economie, bedrijf en recht	NLD Informatiekunde - Bedrijfs/ -informatiesystemen/-technologie		Universiteit	Master economie, bedrijf en recht	Informatiekunde - Bedrijfs/ -informatiesystemen/-technologie			50	High
Netherlands	528010	-81	8935		NLD Universiteit	NLD Master economie, bedrijf en recht	NLD Journalistiek, publicistiek		Universiteit	Master economie, bedrijf en recht	Journalistiek, publicistiek			50	High
Netherlands	528010	-81	8819		NLD Universiteit	NLD Master economie, bedrijf en recht	NLD MBA, master of business administration		Universiteit	Master economie, bedrijf en recht	MBA, master of business administration			50	High
Netherlands	528010	-81	9027		NLD Universiteit	NLD Master economie, bedrijf en recht	NLD Officier van justitie, rechterlijk ambtenaar		Universiteit	Master economie, bedrijf en recht	Officier van justitie, rechterlijk ambtenaar			50	High
Netherlands	528010	-81	8823		NLD Universiteit	NLD Master economie, bedrijf en recht	NLD Organisatiekunde, organisatie-adviseur/-deskundige		Universiteit	Master economie, bedrijf en recht	Organisatiekunde, organisatie-adviseur/-deskundige			50	High
Netherlands	528010	-81	8824		NLD Universiteit	NLD Master economie, bedrijf en recht	NLD Organisatiewetenschappen, bestuurs en organisatiewetenschappen		Universiteit	Master economie, bedrijf en recht	Organisatiewetenschappen, bestuurs en organisatiewetenschappen			50	High
Netherlands	528010	-81	9016		NLD Universiteit	NLD Master economie, bedrijf en recht	NLD Politicologie		Universiteit	Master economie, bedrijf en recht	Politicologie			50	High
Netherlands	528010	-81	-8107	9127	NLD Universiteit	NLD Master economie, bedrijf en recht	NLD Recht	NLD Recht - Arbeidsrecht	Universiteit	Master economie, bedrijf en recht	Recht	Recht - Arbeidsrecht		50	High
Netherlands	528010	-81	-8107	9017	NLD Universiteit	NLD Master economie, bedrijf en recht	NLD Recht	NLD Recht - Bestuurswetenschappelijk	Universiteit	Master economie, bedrijf en recht	Recht	Recht - Bestuurswetenschappelijk		50	High
Netherlands	528010	-81	-8107	9021	NLD Universiteit	NLD Master economie, bedrijf en recht	NLD Recht	NLD Recht - Civiel/privaat, criminologie	Universiteit	Master economie, bedrijf en recht	Recht	Recht - Civiel/privaat, criminologie		50	High
Netherlands	528010	-81	-8107	8959	NLD Universiteit	NLD Master economie, bedrijf en recht	NLD Recht	NLD Recht - Economisch, recht (en economie) in bedrijf (en maatschappij), bedrijfsrecht	Universiteit	Master economie, bedrijf en recht	Recht	Recht - Economisch, recht (en economie) in bedrijf (en maatschappij), bedrijfsrecht		50	High
Netherlands	528010	-81	-8107	9022	NLD Universiteit	NLD Master economie, bedrijf en recht	NLD Recht	NLD Recht - Europees/internationaal(-juridisch), european law, buitenlandse betrekkingen	Universiteit	Master economie, bedrijf en recht	Recht	Recht - Europees/internationaal(-juridisch), european law, buitenlandse betrekkingen		50	High
Netherlands	528010	-81	-8107	8925	NLD Universiteit	NLD Master economie, bedrijf en recht	NLD Recht	NLD Recht - Fiscaal	Universiteit	Master economie, bedrijf en recht	Recht	Recht - Fiscaal		50	High
Netherlands	528010	-81	-8107	9023	NLD Universiteit	NLD Master economie, bedrijf en recht	NLD Recht	NLD Recht - Notarieel, notariaat	Universiteit	Master economie, bedrijf en recht	Recht	Recht - Notarieel, notariaat		50	High
Netherlands	528010	-81	-8107	9024	NLD Universiteit	NLD Master economie, bedrijf en recht	NLD Recht	NLD Recht - Staats(kundig), bestuursrecht (en management), publiekrecht	Universiteit	Master economie, bedrijf en recht	Recht	Recht - Staats(kundig), bestuursrecht (en management), publiekrecht		50	High
Netherlands	528010	-81	-8107	9025	NLD Universiteit	NLD Master economie, bedrijf en recht	NLD Recht	NLD Recht - Straf	Universiteit	Master economie, bedrijf en recht	Recht	Recht - Straf		50	High
Netherlands	528010	-81	-8107	9026	NLD Universiteit	NLD Master economie, bedrijf en recht	NLD Recht	NLD Recht - Overig, advocaat	Universiteit	Master economie, bedrijf en recht	Recht	Recht - Overig, advocaat		50	High
Netherlands	528010	-81	8717		NLD Universiteit	NLD Master economie, bedrijf en recht	NLD Wiskunde en informatica - Bedrijfs		Universiteit	Master economie, bedrijf en recht	Wiskunde en informatica - Bedrijfs			50	High
Netherlands	528010	-81	-8108	8911	NLD Universiteit	NLD Master economie, bedrijf en recht	NLD Post doctoraal	NLD Accountant, accountancy (en milieu) post-doctoraal	Universiteit	Master economie, bedrijf en recht	Post doctoraal	Accountant, accountancy (en milieu) post-doctoraal		50	High
Netherlands	528010	-81	-8108	9122	NLD Universiteit	NLD Master economie, bedrijf en recht	NLD Post doctoraal	NLD Arbeidsrecht post-doctoraal	Universiteit	Master economie, bedrijf en recht	Post doctoraal	Arbeidsrecht post-doctoraal		50	High
Netherlands	528010	-81	-8108	8951	NLD Universiteit	NLD Master economie, bedrijf en recht	NLD Post doctoraal	NLD Bankwezen en financiering post-doctoraal	Universiteit	Master economie, bedrijf en recht	Post doctoraal	Bankwezen en financiering post-doctoraal		50	High
Netherlands	528010	-81	-8108	8931	NLD Universiteit	NLD Master economie, bedrijf en recht	NLD Post doctoraal	NLD Bedrijfscommunicatie post-doctoraal	Universiteit	Master economie, bedrijf en recht	Post doctoraal	Bedrijfscommunicatie post-doctoraal		50	High
Netherlands	528010	-81	-8108	9015	NLD Universiteit	NLD Master economie, bedrijf en recht	NLD Post doctoraal	NLD Bestuurskunde post-doctoraal	Universiteit	Master economie, bedrijf en recht	Post doctoraal	Bestuurskunde post-doctoraal		50	High
Netherlands	528010	-81	-8108	8913	NLD Universiteit	NLD Master economie, bedrijf en recht	NLD Post doctoraal	NLD Controller post-doctoraal	Universiteit	Master economie, bedrijf en recht	Post doctoraal	Controller post-doctoraal		50	High
Netherlands	528010	-81	-8108	8723	NLD Universiteit	NLD Master economie, bedrijf en recht	NLD Post doctoraal	NLD Database post-doctoraal	Universiteit	Master economie, bedrijf en recht	Post doctoraal	Database post-doctoraal		50	High
Netherlands	528010	-81	-8108	8725	NLD Universiteit	NLD Master economie, bedrijf en recht	NLD Post doctoraal	NLD EDP auditing post-doctoraal	Universiteit	Master economie, bedrijf en recht	Post doctoraal	EDP auditing post-doctoraal		50	High
Netherlands	528010	-81	-8108	8924	NLD Universiteit	NLD Master economie, bedrijf en recht	NLD Post doctoraal	NLD Fiscaal recht post-doctoraal	Universiteit	Master economie, bedrijf en recht	Post doctoraal	Fiscaal recht post-doctoraal		50	High
Netherlands	528010	-81	-8108	8818	NLD Universiteit	NLD Master economie, bedrijf en recht	NLD Post doctoraal	NLD Management diverse post-doctorale opleidingen	Universiteit	Master economie, bedrijf en recht	Post doctoraal	Management diverse post-doctorale opleidingen		50	High
Netherlands	528010	-81	-8108	8822	NLD Universiteit	NLD Master economie, bedrijf en recht	NLD Post doctoraal	NLD Organisatie-adviseurs post-doctoraal	Universiteit	Master economie, bedrijf en recht	Post doctoraal	Organisatie-adviseurs post-doctoraal		50	High
Netherlands	528010	-81	-8108	9029	NLD Universiteit	NLD Master economie, bedrijf en recht	NLD Post doctoraal	NLD Rechtsgeleerdheid, wetgevingsleer post-doctoraal	Universiteit	Master economie, bedrijf en recht	Post doctoraal	Rechtsgeleerdheid, wetgevingsleer post-doctoraal		50	High
Netherlands	528010	-81	-8108	8915	NLD Universiteit	NLD Master economie, bedrijf en recht	NLD Post doctoraal	NLD Register accountant post-doctoraal	Universiteit	Master economie, bedrijf en recht	Post doctoraal	Register accountant post-doctoraal		50	High
Netherlands	528010	-81	-8108	8916	NLD Universiteit	NLD Master economie, bedrijf en recht	NLD Post doctoraal	NLD Register controller post-doctoraal	Universiteit	Master economie, bedrijf en recht	Post doctoraal	Register controller post-doctoraal		50	High
Netherlands	528010	-81	8199		NLD Universiteit	NLD Master economie, bedrijf en recht	NLD anders {master economie, bedrijf en recht}		Universiteit	Master economie, bedrijf en recht	anders			50	High
Netherlands	528010	-82	9111		NLD Universiteit	NLD Master gedrag en maatschappij	NLD Andragogiek		Universiteit	Master gedrag en maatschappij	Andragogiek			50	High
Netherlands	528010	-82	9121		NLD Universiteit	NLD Master gedrag en maatschappij	NLD Arbeid en sociale zekerheid, sociale zekerheidswetenschap		Universiteit	Master gedrag en maatschappij	Arbeid en sociale zekerheid, sociale zekerheidswetenschap			50	High
Netherlands	528010	-82	9123		NLD Universiteit	NLD Master gedrag en maatschappij	NLD Bedrijfskunde - Human resources management, arbeid en organisatie		Universiteit	Master gedrag en maatschappij	Bedrijfskunde - Human resources management, arbeid en organisatie			50	High
Netherlands	528010	-82	9131		NLD Universiteit	NLD Master gedrag en maatschappij	NLD Economie - Sociaal (en institutioneel)		Universiteit	Master gedrag en maatschappij	Economie - Sociaal (en institutioneel)			50	High
Netherlands	528010	-82	-8201	9141	NLD Universiteit	NLD Master gedrag en maatschappij	NLD Geografie	NLD Geografie - Sociaal	Universiteit	Master gedrag en maatschappij	Geografie	Geografie - Sociaal		50	High
Netherlands	528010	-82	-8201	9142	NLD Universiteit	NLD Master gedrag en maatschappij	NLD Geografie	NLD Geografie - Overig	Universiteit	Master gedrag en maatschappij	Geografie	Geografie - Overig		50	High
Netherlands	528010	-82	-8202	9143	NLD Universiteit	NLD Master gedrag en maatschappij	NLD Milieukunde	NLD Milieukunde - Beleidsgericht, milieubeleid en -beheer	Universiteit	Master gedrag en maatschappij	Milieukunde	Milieukunde - Beleidsgericht, milieubeleid en -beheer		50	High
Netherlands	528010	-82	-8202	9144	NLD Universiteit	NLD Master gedrag en maatschappij	NLD Milieukunde	NLD Milieukunde - Overig	Universiteit	Master gedrag en maatschappij	Milieukunde	Milieukunde - Overig		50	High
Netherlands	528010	-82	9113		NLD Universiteit	NLD Master gedrag en maatschappij	NLD Onderwijskunde		Universiteit	Master gedrag en maatschappij	Onderwijskunde			50	High
Netherlands	528010	-82	9114		NLD Universiteit	NLD Master gedrag en maatschappij	NLD Pedagogische wetenschappen, pedagogiek		Universiteit	Master gedrag en maatschappij	Pedagogische wetenschappen, pedagogiek			50	High
Netherlands	528010	-82	9125		NLD Universiteit	NLD Master gedrag en maatschappij	NLD Personeelswetenschappen		Universiteit	Master gedrag en maatschappij	Personeelswetenschappen			50	High
Netherlands	528010	-82	-8203	9146	NLD Universiteit	NLD Master gedrag en maatschappij	NLD Planologie	NLD Planologie - Maatschappelijk, (tropische) cultuurtechniek, rurale ontwikkelingsstudies	Universiteit	Master gedrag en maatschappij	Planologie	Planologie - Maatschappelijk, (tropische) cultuurtechniek, rurale ontwikkelingsstudies		50	High
Netherlands	528010	-82	-8203	9147	NLD Universiteit	NLD Master gedrag en maatschappij	NLD Planologie	NLD Planologie - Overig	Universiteit	Master gedrag en maatschappij	Planologie	Planologie - Overig		50	High
Netherlands	528010	-82	9016		NLD Universiteit	NLD Master gedrag en maatschappij	NLD Politicologie		Universiteit	Master gedrag en maatschappij	Politicologie			50	High
Netherlands	528010	-82	9132		NLD Universiteit	NLD Master gedrag en maatschappij	NLD Psychologie, ergonomie		Universiteit	Master gedrag en maatschappij	Psychologie, ergonomie			50	High
Netherlands	528010	-82	9127		NLD Universiteit	NLD Master gedrag en maatschappij	NLD Recht - Arbeidsrecht		Universiteit	Master gedrag en maatschappij	Recht - Arbeidsrecht			50	High
Netherlands	528010	-82	9133		NLD Universiteit	NLD Master gedrag en maatschappij	NLD Sociologie		Universiteit	Master gedrag en maatschappij	Sociologie			50	High
Netherlands	528010	-82	9148		NLD Universiteit	NLD Master gedrag en maatschappij	NLD Techniek en maatschappij		Universiteit	Master gedrag en maatschappij	Techniek en maatschappij			50	High
Netherlands	528010	-82	-8204	9134	NLD Universiteit	NLD Master gedrag en maatschappij	NLD Wijsbegeerte	NLD Wijsbegeerte - Economisch	Universiteit	Master gedrag en maatschappij	Wijsbegeerte	Wijsbegeerte - Economisch		50	High
Netherlands	528010	-82	-8204	9149	NLD Universiteit	NLD Master gedrag en maatschappij	NLD Wijsbegeerte	NLD Wijsbegeerte - Technisch gericht, wetenschapsdynamica	Universiteit	Master gedrag en maatschappij	Wijsbegeerte	Wijsbegeerte - Technisch gericht, wetenschapsdynamica		50	High
Netherlands	528010	-82	-8204	9135	NLD Universiteit	NLD Master gedrag en maatschappij	NLD Wijsbegeerte	NLD Wijsbegeerte - Overig, wetenschapsfilosofie	Universiteit	Master gedrag en maatschappij	Wijsbegeerte	Wijsbegeerte - Overig, wetenschapsfilosofie		50	High
Netherlands	528010	-82	-8205	9122	NLD Universiteit	NLD Master gedrag en maatschappij	NLD Post-doctoraal	NLD Arbeidsrecht post-doctoraal	Universiteit	Master gedrag en maatschappij	Post-doctoraal	Arbeidsrecht post-doctoraal		50	High
Netherlands	528010	-82	-8205	9112	NLD Universiteit	NLD Master gedrag en maatschappij	NLD Post-doctoraal	NLD Lerarenopleidingen in genoemde universitaire studies post-doctoraal	Universiteit	Master gedrag en maatschappij	Post-doctoraal	Lerarenopleidingen in genoemde universitaire studies post-doctoraal		50	High
Netherlands	528010	-82	-8205	9124	NLD Universiteit	NLD Master gedrag en maatschappij	NLD Post-doctoraal	NLD Management van personeel en organisatie, arbeid en organisatie post-doctoraal	Universiteit	Master gedrag en maatschappij	Post-doctoraal	Management van personeel en organisatie, arbeid en organisatie post-doctoraal		50	High
Netherlands	528010	-82	-8205	9145	NLD Universiteit	NLD Master gedrag en maatschappij	NLD Post-doctoraal	NLD Ontwikkelingskunde post-doctoraal	Universiteit	Master gedrag en maatschappij	Post-doctoraal	Ontwikkelingskunde post-doctoraal		50	High
Netherlands	528010	-82	-8205	9126	NLD Universiteit	NLD Master gedrag en maatschappij	NLD Post-doctoraal	NLD Personeelswetenschappen post-doctoraal	Universiteit	Master gedrag en maatschappij	Post-doctoraal	Personeelswetenschappen post-doctoraal		50	High
Netherlands	528010	-82	-8205	9136	NLD Universiteit	NLD Master gedrag en maatschappij	NLD Post-doctoraal	NLD Wijsbegeerte, wijsgeer post-doctoraal	Universiteit	Master gedrag en maatschappij	Post-doctoraal	Wijsbegeerte, wijsgeer post-doctoraal		50	High
Netherlands	528010	-82	8299		NLD Universiteit	NLD Master gedrag en maatschappij	NLD anders {master gedrag en maatschappij}		Universiteit	Master gedrag en maatschappij	anders			50	High
Netherlands	528010	-83	8721		NLD Universiteit	NLD Master informatica, informatie en kennis	NLD Automatisering informatieverwerking		Universiteit	Master informatica, informatie en kennis	Automatisering informatieverwerking			50	High
Netherlands	528010	-83	8722		NLD Universiteit	NLD Master informatica, informatie en kennis	NLD Bedrijfskunde - Informatietechnologie/ -management, I&O		Universiteit	Master informatica, informatie en kennis	Bedrijfskunde - Informatietechnologie/ -management, I&amp;O			50	High
Netherlands	528010	-83	-8301	8731	NLD Universiteit	NLD Master informatica, informatie en kennis	NLD Cognitiewetenschappen	NLD Cognitiewetenschappen - Technisch	Universiteit	Master informatica, informatie en kennis	Cognitiewetenschappen	Cognitiewetenschappen - Technisch		50	High
Netherlands	528010	-83	-8301	8732	NLD Universiteit	NLD Master informatica, informatie en kennis	NLD Cognitiewetenschappen	NLD Cognitiewetenschappen - Overig	Universiteit	Master informatica, informatie en kennis	Cognitiewetenschappen	Cognitiewetenschappen - Overig		50	High
Netherlands	528010	-83	8711		NLD Universiteit	NLD Master informatica, informatie en kennis	NLD Computational science		Universiteit	Master informatica, informatie en kennis	Computational science			50	High
Netherlands	528010	-83	-7307	7302	NLD Universiteit	NLD Master informatica, informatie en kennis	NLD Post-hbo	NLD Aardrijkskunde	Universiteit	Master informatica, informatie en kennis	Post-hbo	Aardrijkskunde		50	High
Netherlands	528010	-83	-7307	7303	NLD Universiteit	NLD Master informatica, informatie en kennis	NLD Post-hbo	NLD Biologie	Universiteit	Master informatica, informatie en kennis	Post-hbo	Biologie		50	High
Netherlands	528010	-83	-7307	7308	NLD Universiteit	NLD Master informatica, informatie en kennis	NLD Post-hbo	NLD Computer Science Education	Universiteit	Master informatica, informatie en kennis	Post-hbo	Computer Science Education		50	High
Netherlands	528010	-83	-7307	7301	NLD Universiteit	NLD Master informatica, informatie en kennis	NLD Post-hbo	NLD Lerarenopleiding Informatica	Universiteit	Master informatica, informatie en kennis	Post-hbo	Lerarenopleiding Informatica		50	High
Netherlands	528010	-83	-7307	7305	NLD Universiteit	NLD Master informatica, informatie en kennis	NLD Post-hbo	NLD Scheikunde	Universiteit	Master informatica, informatie en kennis	Post-hbo	Scheikunde		50	High
Netherlands	528010	-83	-7307	7304	NLD Universiteit	NLD Master informatica, informatie en kennis	NLD Post-hbo	NLD Natuurkunde	Universiteit	Master informatica, informatie en kennis	Post-hbo	Natuurkunde		50	High
Netherlands	528010	-83	-7307	7306	NLD Universiteit	NLD Master informatica, informatie en kennis	NLD Post-hbo	NLD Sterrenkunde	Universiteit	Master informatica, informatie en kennis	Post-hbo	Sterrenkunde		50	High
Netherlands	528010	-83	-7307	7307	NLD Universiteit	NLD Master informatica, informatie en kennis	NLD Post-hbo	NLD Wiskunde	Universiteit	Master informatica, informatie en kennis	Post-hbo	Wiskunde		50	High
Netherlands	528010	-83	8712		NLD Universiteit	NLD Master informatica, informatie en kennis	NLD Econometrie - Bestuurlijk, bestuurlijke informatica, (mathematische) besliskunde		Universiteit	Master informatica, informatie en kennis	Econometrie - Bestuurlijk, bestuurlijke informatica, (mathematische) besliskunde			50	High
Netherlands	528010	-83	8724		NLD Universiteit	NLD Master informatica, informatie en kennis	NLD Economie - BIK, bestuurlijke informatiekunde		Universiteit	Master informatica, informatie en kennis	Economie - BIK, bestuurlijke informatiekunde			50	High
Netherlands	528010	-83	-8302	8713	NLD Universiteit	NLD Master informatica, informatie en kennis	NLD Informatica	NLD Informatica - Bedrijfs/-kundig/-gericht	Universiteit	Master informatica, informatie en kennis	Informatica	Informatica - Bedrijfs/-kundig/-gericht		50	High
Netherlands	528010	-83	-8302	8715	NLD Universiteit	NLD Master informatica, informatie en kennis	NLD Informatica	NLD Informatica - Overig, sociaal- wetenschappelijke informatica	Universiteit	Master informatica, informatie en kennis	Informatica	Informatica - Overig, sociaal- wetenschappelijke informatica		50	High
Netherlands	528010	-83	-8302	8714	NLD Universiteit	NLD Master informatica, informatie en kennis	NLD Informatica	NLD Informatica - Technisch/-gericht	Universiteit	Master informatica, informatie en kennis	Informatica	Informatica - Technisch/-gericht		50	High
Netherlands	528010	-83	-8303	8726	NLD Universiteit	NLD Master informatica, informatie en kennis	NLD Informatiekunde	NLD Informatiekunde - Bedrijfs/ -informatiesystemen/-technologie	Universiteit	Master informatica, informatie en kennis	Informatiekunde	Informatiekunde - Bedrijfs/ -informatiesystemen/-technologie		50	High
Netherlands	528010	-83	-8303	8727	NLD Universiteit	NLD Master informatica, informatie en kennis	NLD Informatiekunde	NLD Informatiekunde - Technisch, Informatietechniek/-technologie	Universiteit	Master informatica, informatie en kennis	Informatiekunde	Informatiekunde - Technisch, Informatietechniek/-technologie		50	High
Netherlands	528010	-83	-8303	8728	NLD Universiteit	NLD Master informatica, informatie en kennis	NLD Informatiekunde	NLD Informatiekunde - Overig, informatie wetenschappen	Universiteit	Master informatica, informatie en kennis	Informatiekunde	Informatiekunde - Overig, informatie wetenschappen		50	High
Netherlands	528010	-83	8733		NLD Universiteit	NLD Master informatica, informatie en kennis	NLD Kennistechnologie		Universiteit	Master informatica, informatie en kennis	Kennistechnologie			50	High
Netherlands	528010	-83	-8304	8734	NLD Universiteit	NLD Master informatica, informatie en kennis	NLD Kunstmatige intelligentie	NLD Kunstmatige intelligentie - Cognitief	Universiteit	Master informatica, informatie en kennis	Kunstmatige intelligentie	Kunstmatige intelligentie - Cognitief		50	High
Netherlands	528010	-83	-8304	8735	NLD Universiteit	NLD Master informatica, informatie en kennis	NLD Kunstmatige intelligentie	NLD Kunstmatige intelligentie - Overig	Universiteit	Master informatica, informatie en kennis	Kunstmatige intelligentie	Kunstmatige intelligentie - Overig		50	High
Netherlands	528010	-83	-8305	8717	NLD Universiteit	NLD Master informatica, informatie en kennis	NLD Wiskunde en Informatica	NLD Wiskunde en informatica - Bedrijfs	Universiteit	Master informatica, informatie en kennis	Wiskunde en Informatica	Wiskunde en informatica - Bedrijfs		50	High
Netherlands	528010	-83	-8305	8718	NLD Universiteit	NLD Master informatica, informatie en kennis	NLD Wiskunde en Informatica	NLD Wiskunde en informatica - Technisch	Universiteit	Master informatica, informatie en kennis	Wiskunde en Informatica	Wiskunde en informatica - Technisch		50	High
Netherlands	528010	-83	-8305	8719	NLD Universiteit	NLD Master informatica, informatie en kennis	NLD Wiskunde en Informatica	NLD Wiskunde en informatica - Overig	Universiteit	Master informatica, informatie en kennis	Wiskunde en Informatica	Wiskunde en informatica - Overig		50	High
Netherlands	528010	-83	-8306	8723	NLD Universiteit	NLD Master informatica, informatie en kennis	NLD Post-doctoraal	NLD Database post-doctoraal	Universiteit	Master informatica, informatie en kennis	Post-doctoraal	Database post-doctoraal		50	High
Netherlands	528010	-83	-8306	8725	NLD Universiteit	NLD Master informatica, informatie en kennis	NLD Post-doctoraal	NLD EDP auditing post-doctoraal	Universiteit	Master informatica, informatie en kennis	Post-doctoraal	EDP auditing post-doctoraal		50	High
Netherlands	528010	-83	-8306	8729	NLD Universiteit	NLD Master informatica, informatie en kennis	NLD Post-doctoraal	NLD MBI, informatie management/-analyse en -beleid post-doctoraal	Universiteit	Master informatica, informatie en kennis	Post-doctoraal	MBI, informatie management/-analyse en -beleid post-doctoraal		50	High
Netherlands	528010	-83	-8306	8716	NLD Universiteit	NLD Master informatica, informatie en kennis	NLD Post-doctoraal	NLD Toegepaste informatica, mathematische besliskunde post-doctoraal	Universiteit	Master informatica, informatie en kennis	Post-doctoraal	Toegepaste informatica, mathematische besliskunde post-doctoraal		50	High
Netherlands	528010	-83	8399		NLD Universiteit	NLD Master informatica, informatie en kennis	NLD anders {master informatica, informatie en kennis}		Universiteit	Master informatica, informatie en kennis	anders			50	High
Netherlands	528010	-84	8411		NLD Universiteit	NLD Master techniek en natuur	NLD Agrosysteemkunde		Universiteit	Master techniek en natuur	Agrosysteemkunde			50	High
Netherlands	528010	-84	8111		NLD Universiteit	NLD Master techniek en natuur	NLD Architect(uur)		Universiteit	Master techniek en natuur	Architect(uur)			50	High
Netherlands	528010	-84	-8401	8815	NLD Universiteit	NLD Master techniek en natuur	NLD Bedrijfskunde	NLD Bedrijfskunde - (Commercieel-)technisch gericht, T&O innovatie, bedrijfstechniek	Universiteit	Master techniek en natuur	Bedrijfskunde	Bedrijfskunde - (Commercieel-)technisch gericht, T&amp;O innovatie, bedrijfstechniek		50	High
Netherlands	528010	-84	-8401	8412	NLD Universiteit	NLD Master techniek en natuur	NLD Bedrijfskunde	NLD Bedrijfskunde - Landbouw	Universiteit	Master techniek en natuur	Bedrijfskunde	Bedrijfskunde - Landbouw		50	High
Netherlands	528010	-84	-8401	8211	NLD Universiteit	NLD Master techniek en natuur	NLD Bedrijfskunde	NLD Bedrijfskunde - Logistiek management, OR, european logistics management	Universiteit	Master techniek en natuur	Bedrijfskunde	Bedrijfskunde - Logistiek management, OR, european logistics management		50	High
Netherlands	528010	-84	-8401	8631	NLD Universiteit	NLD Master techniek en natuur	NLD Bedrijfskunde	NLD Bedrijfskunde - Technisch, TBW, proces-/discrete technologie	Universiteit	Master techniek en natuur	Bedrijfskunde	Bedrijfskunde - Technisch, TBW, proces-/discrete technologie		50	High
Netherlands	528010	-84	-8402	9204	NLD Universiteit	NLD Master techniek en natuur	NLD Biologie	NLD Biologie - Biotechnologie	Universiteit	Master techniek en natuur	Biologie	Biologie - Biotechnologie		50	High
Netherlands	528010	-84	-8402	9207	NLD Universiteit	NLD Master techniek en natuur	NLD Biologie	NLD Bio-informatica (Biologie)	Universiteit	Master techniek en natuur	Biologie	Bio-informatica (Biologie)		50	High
Netherlands	528010	-84	-8402	8611	NLD Universiteit	NLD Master techniek en natuur	NLD Biologie	NLD Biologie - Chemisch, biochemie, moleculaire wetenschappen	Universiteit	Master techniek en natuur	Biologie	Biologie - Chemisch, biochemie, moleculaire wetenschappen		50	High
Netherlands	528010	-84	-8402	8413	NLD Universiteit	NLD Master techniek en natuur	NLD Biologie	NLD Biologie - Landbouw, bio(proces)technologie, levensmiddelentechnologie	Universiteit	Master techniek en natuur	Biologie	Biologie - Landbouw, bio(proces)technologie, levensmiddelentechnologie		50	High
Netherlands	528010	-84	-8402	8612	NLD Universiteit	NLD Master techniek en natuur	NLD Biologie	NLD Biologie - Technisch	Universiteit	Master techniek en natuur	Biologie	Biologie - Technisch		50	High
Netherlands	528010	-84	-8402	8613	NLD Universiteit	NLD Master techniek en natuur	NLD Biologie	NLD Biologie - Overig	Universiteit	Master techniek en natuur	Biologie	Biologie - Overig		50	High
Netherlands	528010	-84	8421		NLD Universiteit	NLD Master techniek en natuur	NLD Bodem, water en atmosfeer		Universiteit	Master techniek en natuur	Bodem, water en atmosfeer			50	High
Netherlands	528010	-84	8112		NLD Universiteit	NLD Master techniek en natuur	NLD Bouwkunde, bouwtechniek		Universiteit	Master techniek en natuur	Bouwkunde, bouwtechniek			50	High
Netherlands	528010	-84	8212		NLD Universiteit	NLD Master techniek en natuur	NLD Cartografie		Universiteit	Master techniek en natuur	Cartografie			50	High
Netherlands	528010	-84	8213		NLD Universiteit	NLD Master techniek en natuur	NLD Civiele techniek		Universiteit	Master techniek en natuur	Civiele techniek			50	High
Netherlands	528010	-84	8933		NLD Universiteit	NLD Master techniek en natuur	NLD Communicatiewetenschappen -Technisch gericht		Universiteit	Master techniek en natuur	Communicatiewetenschappen -Technisch gericht			50	High
Netherlands	528010	-84	8414		NLD Universiteit	NLD Master techniek en natuur	NLD Economie - Landbouw, agrarische economie, economie van landbouw (en milieu)		Universiteit	Master techniek en natuur	Economie - Landbouw, agrarische economie, economie van landbouw (en milieu)			50	High
Netherlands	528010	-84	8300		NLD Universiteit	NLD Master techniek en natuur	NLD Elektrotechniek		Universiteit	Master techniek en natuur	Elektrotechniek			50	High
Netherlands	528010	-84	8641		NLD Universiteit	NLD Master techniek en natuur	NLD Geochemie, (hydro)geologie, geofysica, mineralogie, aardkunde		Universiteit	Master techniek en natuur	Geochemie, (hydro)geologie, geofysica, mineralogie, aardkunde			50	High
Netherlands	528010	-84	8215		NLD Universiteit	NLD Master techniek en natuur	NLD Geodesie universitair		Universiteit	Master techniek en natuur	Geodesie universitair			50	High
Netherlands	528010	-84	8621		NLD Universiteit	NLD Master techniek en natuur	NLD Geografie - Fysisch, (o)ecologie		Universiteit	Master techniek en natuur	Geografie - Fysisch, (o)ecologie			50	High
Netherlands	528010	-84	8511		NLD Universiteit	NLD Master techniek en natuur	NLD Industrieel ontwerpen, industriële/technische vormgeving		Universiteit	Master techniek en natuur	Industrieel ontwerpen, industriële/technische vormgeving			50	High
Netherlands	528010	-84	8714		NLD Universiteit	NLD Master techniek en natuur	NLD Informatica - Technisch/-gericht		Universiteit	Master techniek en natuur	Informatica - Technisch/-gericht			50	High
Netherlands	528010	-84	8727		NLD Universiteit	NLD Master techniek en natuur	NLD Informatiekunde - Technisch, Informatietechniek/-technologie		Universiteit	Master techniek en natuur	Informatiekunde - Technisch, Informatietechniek/-technologie			50	High
Netherlands	528010	-84	8313		NLD Universiteit	NLD Master techniek en natuur	NLD Installatietechniek		Universiteit	Master techniek en natuur	Installatietechniek			50	High
Netherlands	528010	-84	-8403	8441	NLD Universiteit	NLD Master techniek en natuur	NLD Landbouw, bosbouw, tuinbouw, landschapsinrichting	NLD Akker- en weidebouw, (tropische) (landbouw)plantenteelt	Universiteit	Master techniek en natuur	Landbouw, bosbouw, tuinbouw, landschapsinrichting	Akker- en weidebouw, (tropische) (landbouw)plantenteelt		50	High
Netherlands	528010	-84	-8403	8422	NLD Universiteit	NLD Master techniek en natuur	NLD Landbouw, bosbouw, tuinbouw, landschapsinrichting	NLD Bosbouw, tropische bosbouw	Universiteit	Master techniek en natuur	Landbouw, bosbouw, tuinbouw, landschapsinrichting	Bosbouw, tropische bosbouw		50	High
Netherlands	528010	-84	-8403	8415	NLD Universiteit	NLD Master techniek en natuur	NLD Landbouw, bosbouw, tuinbouw, landschapsinrichting	NLD Landbouwtechniek	Universiteit	Master techniek en natuur	Landbouw, bosbouw, tuinbouw, landschapsinrichting	Landbouwtechniek		50	High
Netherlands	528010	-84	-8403	8416	NLD Universiteit	NLD Master techniek en natuur	NLD Landbouw, bosbouw, tuinbouw, landschapsinrichting	NLD Landbouwwerktuigbouwkunde	Universiteit	Master techniek en natuur	Landbouw, bosbouw, tuinbouw, landschapsinrichting	Landbouwwerktuigbouwkunde		50	High
Netherlands	528010	-84	-8403	8424	NLD Universiteit	NLD Master techniek en natuur	NLD Landbouw, bosbouw, tuinbouw, landschapsinrichting	NLD Tuin-/landschapsarchitectuur	Universiteit	Master techniek en natuur	Landbouw, bosbouw, tuinbouw, landschapsinrichting	Tuin-/landschapsarchitectuur		50	High
Netherlands	528010	-84	-8403	8444	NLD Universiteit	NLD Master techniek en natuur	NLD Landbouw, bosbouw, tuinbouw, landschapsinrichting	NLD Tuinbouw (plantenteelt)	Universiteit	Master techniek en natuur	Landbouw, bosbouw, tuinbouw, landschapsinrichting	Tuinbouw (plantenteelt)		50	High
Netherlands	528010	-84	9205		NLD Universiteit	NLD Master techniek en natuur	NLD 8286 Lifescience & technology		Universiteit	Master techniek en natuur	Lifescience & technology			50	High
Netherlands	528010	-84	9206		NLD Universiteit	NLD Master techniek en natuur	NLD 6265 Techniek en maatschappij		Universiteit	Master techniek en natuur	Techniek en maatschappij			50	High
Netherlands	528010	-84	8513		NLD Universiteit	NLD Master techniek en natuur	NLD Luchtvaart- en ruimtevaarttechniek, vliegtuigbouwkunde		Universiteit	Master techniek en natuur	Luchtvaart- en ruimtevaarttechniek, vliegtuigbouwkunde			50	High
Netherlands	528010	-84	8520		NLD Universiteit	NLD Master techniek en natuur	NLD Maritieme Techniek		Universiteit	Master techniek en natuur	Maritieme Techniek			50	High
Netherlands	528010	-84	8515		NLD Universiteit	NLD Master techniek en natuur	NLD Materiaalkunde		Universiteit	Master techniek en natuur	Materiaalkunde			50	High
Netherlands	528010	-84	8516		NLD Universiteit	NLD Master techniek en natuur	NLD Mechanica		Universiteit	Master techniek en natuur	Mechanica			50	High
Netherlands	528010	-84	8314		NLD Universiteit	NLD Master techniek en natuur	NLD Meet-, regel- en besturingstechnologie		Universiteit	Master techniek en natuur	Meet-, regel- en besturingstechnologie			50	High
Netherlands	528010	-84	8517		NLD Universiteit	NLD Master techniek en natuur	NLD Metaalkunde		Universiteit	Master techniek en natuur	Metaalkunde			50	High
Netherlands	528010	-84	8632		NLD Universiteit	NLD Master techniek en natuur	NLD Meteorologie en fysische oceanografie		Universiteit	Master techniek en natuur	Meteorologie en fysische oceanografie			50	High
Netherlands	528010	-84	8113		NLD Universiteit	NLD Master techniek en natuur	NLD Mijnbouwkunde (en petroleumwinning)		Universiteit	Master techniek en natuur	Mijnbouwkunde (en petroleumwinning)			50	High
Netherlands	528010	-84	-8404	8431	NLD Universiteit	NLD Master techniek en natuur	NLD Milieukunde	NLD Milieukunde - Biologisch, bodemkunde, aardwetenschappen	Universiteit	Master techniek en natuur	Milieukunde	Milieukunde - Biologisch, bodemkunde, aardwetenschappen		50	High
Netherlands	528010	-84	-8404	8432	NLD Universiteit	NLD Master techniek en natuur	NLD Milieukunde	NLD Milieukunde - Hygiëne, waterzuivering	Universiteit	Master techniek en natuur	Milieukunde	Milieukunde - Hygiëne, waterzuivering		50	High
Netherlands	528010	-84	-8404	9202	NLD Universiteit	NLD Master techniek en natuur	NLD Milieukunde	NLD Milieukunde - Technische aardwetenschappen	Universiteit	Master techniek en natuur	Milieukunde	Milieukunde - Technische aardwetenschappen		50	High
Netherlands	528010	-84	-8404	8433	NLD Universiteit	NLD Master techniek en natuur	NLD Milieukunde	NLD Milieukunde - Technisch, milieuwetenschappen	Universiteit	Master techniek en natuur	Milieukunde	Milieukunde - Technisch, milieuwetenschappen		50	High
Netherlands	528010	-84	-8405	8622	NLD Universiteit	NLD Master techniek en natuur	NLD Natuurkunde	NLD Natuurkunde - Aardrijkskundig	Universiteit	Master techniek en natuur	Natuurkunde	Natuurkunde - Aardrijkskundig		50	High
Netherlands	528010	-84	-8405	8633	NLD Universiteit	NLD Master techniek en natuur	NLD Natuurkunde	NLD Natuurkunde - Experimenteel, theoretische natuurkunde	Universiteit	Master techniek en natuur	Natuurkunde	Natuurkunde - Experimenteel, theoretische natuurkunde		50	High
Netherlands	528010	-84	-8405	8634	NLD Universiteit	NLD Master techniek en natuur	NLD Natuurkunde	NLD Natuurkunde - Technisch, fysica, (technische) mechanica	Universiteit	Master techniek en natuur	Natuurkunde	Natuurkunde - Technisch, fysica, (technische) mechanica		50	High
Netherlands	528010	-84	-8405	8635	NLD Universiteit	NLD Master techniek en natuur	NLD Natuurkunde	NLD Natuurkunde - Toegepast	Universiteit	Master techniek en natuur	Natuurkunde	Natuurkunde - Toegepast		50	High
Netherlands	528010	-84	-8405	8636	NLD Universiteit	NLD Master techniek en natuur	NLD Natuurkunde	NLD Natuurkunde - Overig, natuur wetenschappen	Universiteit	Master techniek en natuur	Natuurkunde	Natuurkunde - Overig, natuur wetenschappen		50	High
Netherlands	528010	-84	-8405	8636	NLD Universiteit	NLD Master techniek en natuur	NLD Natuurkunde	NLD Natuurkunde - Overig, natuur wetenschappen	Universiteit	Master techniek en natuur	Natuurkunde	Natuurkunde - Overig, natuur wetenschappen		50	High
Netherlands	528010	-84	-8406	8423	NLD Universiteit	NLD Master techniek en natuur	NLD Planologie	NLD Planologie - Agrarisch, landinrichting/-gebruik, (tropische) landhuishoudkunde	Universiteit	Master techniek en natuur	Planologie	Planologie - Agrarisch, landinrichting/-gebruik, (tropische) landhuishoudkunde		50	High
Netherlands	528010	-84	-8406	9146	NLD Universiteit	NLD Master techniek en natuur	NLD Planologie	NLD Planologie - Maatschappelijk, (tropische) cultuurtechniek, rurale ontwikkelingsstudies	Universiteit	Master techniek en natuur	Planologie	Planologie - Maatschappelijk, (tropische) cultuurtechniek, rurale ontwikkelingsstudies		50	High
Netherlands	528010	-84	-8406	8115	NLD Universiteit	NLD Master techniek en natuur	NLD Planologie	NLD Planologie - Technisch, stedebouw(kunde)	Universiteit	Master techniek en natuur	Planologie	Planologie - Technisch, stedebouw(kunde)		50	High
Netherlands	528010	-84	8442		NLD Universiteit	NLD Master techniek en natuur	NLD Plantenveredeling (en gewasbescherming)		Universiteit	Master techniek en natuur	Plantenveredeling (en gewasbescherming)			50	High
Netherlands	528010	-84	8443		NLD Universiteit	NLD Master techniek en natuur	NLD Plantenziektekunde		Universiteit	Master techniek en natuur	Plantenziektekunde			50	High
Netherlands	528010	-84	-8407	8643	NLD Universiteit	NLD Master techniek en natuur	NLD Scheikunde	NLD Scheikunde - Natuurkundig, fysische chemie, natuurwetenschappen bedrijf en bestuur	Universiteit	Master techniek en natuur	Scheikunde	Scheikunde - Natuurkundig, fysische chemie, natuurwetenschappen bedrijf en bestuur		50	High
Netherlands	528010	-84	-8407	8644	NLD Universiteit	NLD Master techniek en natuur	NLD Scheikunde	NLD Scheikunde - Technisch, scheikundige/chemische technologie	Universiteit	Master techniek en natuur	Scheikunde	Scheikunde - Technisch, scheikundige/chemische technologie		50	High
Netherlands	528010	-84	-8407	8645	NLD Universiteit	NLD Master techniek en natuur	NLD Scheikunde	NLD Scheikunde - Toxicologisch, (voeding en) toxicologie, voeding van de mens	Universiteit	Master techniek en natuur	Scheikunde	Scheikunde - Toxicologisch, (voeding en) toxicologie, voeding van de mens		50	High
Netherlands	528010	-84	-8407	8647	NLD Universiteit	NLD Master techniek en natuur	NLD Scheikunde	NLD Scheikunde, toxicologie post-doctoraal	Universiteit	Master techniek en natuur	Scheikunde	Scheikunde, toxicologie post-doctoraal		50	High
Netherlands	528010	-84	-8407	8646	NLD Universiteit	NLD Master techniek en natuur	NLD Scheikunde	NLD Scheikunde - Overig	Universiteit	Master techniek en natuur	Scheikunde	Scheikunde - Overig		50	High
Netherlands	528010	-84	8637		NLD Universiteit	NLD Master techniek en natuur	NLD Sterrenkunde, astronomie		Universiteit	Master techniek en natuur	Sterrenkunde, astronomie			50	High
Netherlands	528010	-84	8217		NLD Universiteit	NLD Master techniek en natuur	NLD Transport technology		Universiteit	Master techniek en natuur	Transport technology			50	High
Netherlands	528010	-84	8218		NLD Universiteit	NLD Master techniek en natuur	NLD Verkeerskunde		Universiteit	Master techniek en natuur	Verkeerskunde			50	High
Netherlands	528010	-84	8219		NLD Universiteit	NLD Master techniek en natuur	NLD Weg- en waterbouwkunde, waterbouwkunde en hydrologie		Universiteit	Master techniek en natuur	Weg- en waterbouwkunde, waterbouwkunde en hydrologie			50	High
Netherlands	528010	-84	8518		NLD Universiteit	NLD Master techniek en natuur	NLD Werktuigbouwkunde		Universiteit	Master techniek en natuur	Werktuigbouwkunde			50	High
Netherlands	528010	-84	-8408	8652	NLD Universiteit	NLD Master techniek en natuur	NLD Wiskunde	NLD Wiskunde - Statistisch, (bedrijfs- en industriële) statistiek	Universiteit	Master techniek en natuur	Wiskunde	Wiskunde - Statistisch, (bedrijfs- en industriële) statistiek		50	High
Netherlands	528010	-84	-8408	8653	NLD Universiteit	NLD Master techniek en natuur	NLD Wiskunde	NLD Wiskunde - Technisch	Universiteit	Master techniek en natuur	Wiskunde	Wiskunde - Technisch		50	High
Netherlands	528010	-84	-8408	8718	NLD Universiteit	NLD Master techniek en natuur	NLD Wiskunde	NLD Wiskunde en informatica - Technisch	Universiteit	Master techniek en natuur	Wiskunde	Wiskunde en informatica - Technisch		50	High
Netherlands	528010	-84	-8408	8654	NLD Universiteit	NLD Master techniek en natuur	NLD Wiskunde	NLD Wiskunde - Overig	Universiteit	Master techniek en natuur	Wiskunde	Wiskunde - Overig		50	High
Netherlands	528010	-84	8445		NLD Universiteit	NLD Master techniek en natuur	NLD Zootechniek, (tropische) veeteelt		Universiteit	Master techniek en natuur	Zootechniek, (tropische) veeteelt			50	High
Netherlands	528010	-84	-8409	8614	NLD Universiteit	NLD Master techniek en natuur	NLD Post-doctoraal	NLD Biologie, biotechnologie post-doctoraal	Universiteit	Master techniek en natuur	Post-doctoraal	Biologie, biotechnologie post-doctoraal		50	High
Netherlands	528010	-84	-8409	8214	NLD Universiteit	NLD Master techniek en natuur	NLD Post-doctoraal	NLD Civiele techniek, wegverkeerskunde post-doctoraal	Universiteit	Master techniek en natuur	Post-doctoraal	Civiele techniek, wegverkeerskunde post-doctoraal		50	High
Netherlands	528010	-84	-8409	8312	NLD Universiteit	NLD Master techniek en natuur	NLD Post-doctoraal	NLD Elektrotechniek, elektrische energietechniek post-doctoraal	Universiteit	Master techniek en natuur	Post-doctoraal	Elektrotechniek, elektrische energietechniek post-doctoraal		50	High
Netherlands	528010	-84	-8409	8216	NLD Universiteit	NLD Master techniek en natuur	NLD Post-doctoraal	NLD Geodesie post-doctoraal	Universiteit	Master techniek en natuur	Post-doctoraal	Geodesie post-doctoraal		50	High
Netherlands	528010	-84	-8409	8642	NLD Universiteit	NLD Master techniek en natuur	NLD Post-doctoraal	NLD Geologie post-doctoraal	Universiteit	Master techniek en natuur	Post-doctoraal	Geologie post-doctoraal		50	High
Netherlands	528010	-84	-8409	8512	NLD Universiteit	NLD Master techniek en natuur	NLD Post-doctoraal	NLD Industrieel ontwerpen post-doctoraal	Universiteit	Master techniek en natuur	Post-doctoraal	Industrieel ontwerpen post-doctoraal		50	High
Netherlands	528010	-84	-8409	8417	NLD Universiteit	NLD Master techniek en natuur	NLD Post-doctoraal	NLD Landbouwwetenschappen post-doctoraal	Universiteit	Master techniek en natuur	Post-doctoraal	Landbouwwetenschappen post-doctoraal		50	High
Netherlands	528010	-84	-8409	8315	NLD Universiteit	NLD Master techniek en natuur	NLD Post-doctoraal	NLD Meet- en regeltechniek post-doctoraal	Universiteit	Master techniek en natuur	Post-doctoraal	Meet- en regeltechniek post-doctoraal		50	High
Netherlands	528010	-84	-8409	8114	NLD Universiteit	NLD Master techniek en natuur	NLD Post-doctoraal	NLD Mijnbouwkunde post-doctoraal	Universiteit	Master techniek en natuur	Post-doctoraal	Mijnbouwkunde post-doctoraal		50	High
Netherlands	528010	-84	-8409	8434	NLD Universiteit	NLD Master techniek en natuur	NLD Post-doctoraal	NLD Milieukunde/-beleid/-consultancy/-biologie post-doctoraal	Universiteit	Master techniek en natuur	Post-doctoraal	Milieukunde/-beleid/-consultancy/-biologie post-doctoraal		50	High
Netherlands	528010	-84	-8409	8639	NLD Universiteit	NLD Master techniek en natuur	NLD Post-doctoraal	NLD Natuurkunde - Technisch post-doctoraal	Universiteit	Master techniek en natuur	Post-doctoraal	Natuurkunde - Technisch post-doctoraal		50	High
Netherlands	528010	-84	-8409	8638	NLD Universiteit	NLD Master techniek en natuur	NLD Post-doctoraal	NLD Sterrenkunde post-doctoraal	Universiteit	Master techniek en natuur	Post-doctoraal	Sterrenkunde post-doctoraal		50	High
Netherlands	528010	-84	-8409	8316	NLD Universiteit	NLD Master techniek en natuur	NLD Post-doctoraal	NLD Telecommunicatie post-doctoraal	Universiteit	Master techniek en natuur	Post-doctoraal	Telecommunicatie post-doctoraal		50	High
Netherlands	528010	-84	-8409	8519	NLD Universiteit	NLD Master techniek en natuur	NLD Post-doctoraal	NLD Werktuigbouwkunde post-doctoraal	Universiteit	Master techniek en natuur	Post-doctoraal	Werktuigbouwkunde post-doctoraal		50	High
Netherlands	528010	-84	-8409	8651	NLD Universiteit	NLD Master techniek en natuur	NLD Post-doctoraal	NLD Wiskunde (technisch) post-doctoraal	Universiteit	Master techniek en natuur	Post-doctoraal	Wiskunde (technisch) post-doctoraal		50	High
Netherlands	528010	-84	8499		NLD Universiteit	NLD Master techniek en natuur	NLD anders {master techniek en natuur}		Universiteit	Master techniek en natuur	anders			50	High
Netherlands	528011	-71	8941		NLD PhD/promotie	NLD PhD/promotie economie, bedrijf en recht	NLD Actuariële wetenschappen, actuaris		PhD/promotie	PhD/promotie economie, bedrijf en recht	Actuariële wetenschappen, actuaris			60	High
Netherlands	528011	-71	-7101	8815	NLD PhD/promotie	NLD PhD/promotie economie, bedrijf en recht	NLD Bedrijfskunde	NLD Bedrijfskunde - (Commercieel-)technisch gericht, T&O innovatie, bedrijfstechniek	PhD/promotie	PhD/promotie economie, bedrijf en recht	Bedrijfskunde	Bedrijfskunde - (Commercieel-)technisch gericht, T&amp;O innovatie, bedrijfstechniek		60	High
Netherlands	528011	-71	-7101	8912	NLD PhD/promotie	NLD PhD/promotie economie, bedrijf en recht	NLD Bedrijfskunde	NLD Bedrijfskunde - Accountancy	PhD/promotie	PhD/promotie economie, bedrijf en recht	Bedrijfskunde	Bedrijfskunde - Accountancy		60	High
Netherlands	528011	-71	-7101	8811	NLD PhD/promotie	NLD PhD/promotie economie, bedrijf en recht	NLD Bedrijfskunde	NLD Bedrijfskunde - Financiëel(-economisch) management, - van de financiële sector	PhD/promotie	PhD/promotie economie, bedrijf en recht	Bedrijfskunde	Bedrijfskunde - Financiëel(-economisch) management, - van de financiële sector		60	High
Netherlands	528011	-71	-7101	9123	NLD PhD/promotie	NLD PhD/promotie economie, bedrijf en recht	NLD Bedrijfskunde	NLD Bedrijfskunde - Human resources management, arbeid en organisatie	PhD/promotie	PhD/promotie economie, bedrijf en recht	Bedrijfskunde	Bedrijfskunde - Human resources management, arbeid en organisatie		60	High
Netherlands	528011	-71	-7101	8722	NLD PhD/promotie	NLD PhD/promotie economie, bedrijf en recht	NLD Bedrijfskunde	NLD Bedrijfskunde - Informatietechnologie/ -management, I&O	PhD/promotie	PhD/promotie economie, bedrijf en recht	Bedrijfskunde	Bedrijfskunde - Informatietechnologie/ -management, I&amp;O		60	High
Netherlands	528011	-71	-7101	8812	NLD PhD/promotie	NLD PhD/promotie economie, bedrijf en recht	NLD Bedrijfskunde	NLD Bedrijfskunde - Internationaal management, international business	PhD/promotie	PhD/promotie economie, bedrijf en recht	Bedrijfskunde	Bedrijfskunde - Internationaal management, international business		60	High
Netherlands	528011	-71	-7101	9028	NLD PhD/promotie	NLD PhD/promotie economie, bedrijf en recht	NLD Bedrijfskunde	NLD Bedrijfskunde - Juridisch, recht/beleid en management	PhD/promotie	PhD/promotie economie, bedrijf en recht	Bedrijfskunde	Bedrijfskunde - Juridisch, recht/beleid en management		60	High
Netherlands	528011	-71	-7101	8412	NLD PhD/promotie	NLD PhD/promotie economie, bedrijf en recht	NLD Bedrijfskunde	NLD Bedrijfskunde - Landbouw	PhD/promotie	PhD/promotie economie, bedrijf en recht	Bedrijfskunde	Bedrijfskunde - Landbouw		60	High
Netherlands	528011	-71	-7101	8211	NLD PhD/promotie	NLD PhD/promotie economie, bedrijf en recht	NLD Bedrijfskunde	NLD Bedrijfskunde - Logistiek management, OR, european logistics management	PhD/promotie	PhD/promotie economie, bedrijf en recht	Bedrijfskunde	Bedrijfskunde - Logistiek management, OR, european logistics management		60	High
Netherlands	528011	-71	-7101	8813	NLD PhD/promotie	NLD PhD/promotie economie, bedrijf en recht	NLD Bedrijfskunde	NLD Bedrijfskunde - Marketing management	PhD/promotie	PhD/promotie economie, bedrijf en recht	Bedrijfskunde	Bedrijfskunde - Marketing management		60	High
Netherlands	528011	-71	-7101	9012	NLD PhD/promotie	NLD PhD/promotie economie, bedrijf en recht	NLD Bedrijfskunde	NLD Bedrijfskunde - Public management	PhD/promotie	PhD/promotie economie, bedrijf en recht	Bedrijfskunde	Bedrijfskunde - Public management		60	High
Netherlands	528011	-71	-7101	8814	NLD PhD/promotie	NLD PhD/promotie economie, bedrijf en recht	NLD Bedrijfskunde	NLD Bedrijfskunde - Strategisch management, veranderingsmanagement	PhD/promotie	PhD/promotie economie, bedrijf en recht	Bedrijfskunde	Bedrijfskunde - Strategisch management, veranderingsmanagement		60	High
Netherlands	528011	-71	-7101	8631	NLD PhD/promotie	NLD PhD/promotie economie, bedrijf en recht	NLD Bedrijfskunde	NLD Bedrijfskunde - Technisch, TBW, proces-/discrete technologie	PhD/promotie	PhD/promotie economie, bedrijf en recht	Bedrijfskunde	Bedrijfskunde - Technisch, TBW, proces-/discrete technologie		60	High
Netherlands	528011	-71	-7101	8821	NLD PhD/promotie	NLD PhD/promotie economie, bedrijf en recht	NLD Bedrijfskunde	NLD Bedrijfskunde - Veranderingsmanagement	PhD/promotie	PhD/promotie economie, bedrijf en recht	Bedrijfskunde	Bedrijfskunde - Veranderingsmanagement		60	High
Netherlands	528011	-71	-7101	8817	NLD PhD/promotie	NLD PhD/promotie economie, bedrijf en recht	NLD Bedrijfskunde	NLD Bedrijfskunde, bedrijfswetenschappen post-doctoraal	PhD/promotie	PhD/promotie economie, bedrijf en recht	Bedrijfskunde	Bedrijfskunde, bedrijfswetenschappen post-doctoraal		60	High
Netherlands	528011	-71	-7101	8816	NLD PhD/promotie	NLD PhD/promotie economie, bedrijf en recht	NLD Bedrijfskunde	NLD Bedrijfskunde - Overig, (advanced) management, bedrijfswetenschapen, BMG	PhD/promotie	PhD/promotie economie, bedrijf en recht	Bedrijfskunde	Bedrijfskunde - Overig, (advanced) management, bedrijfswetenschapen, BMG		60	High
Netherlands	528011	-71	-7102	8921	NLD PhD/promotie	NLD PhD/promotie economie, bedrijf en recht	NLD Belastingkunde	NLD Belastingkunde, (Inspecteur) rijksbelastingen, sumumerair belastingdienst	PhD/promotie	PhD/promotie economie, bedrijf en recht	Belastingkunde	Belastingkunde, (Inspecteur) rijksbelastingen, sumumerair belastingdienst		60	High
Netherlands	528011	-71	-7102	8922	NLD PhD/promotie	NLD PhD/promotie economie, bedrijf en recht	NLD Belastingkunde	NLD Belastingkunde, belastingconsulent postdoctoraal	PhD/promotie	PhD/promotie economie, bedrijf en recht	Belastingkunde	Belastingkunde, belastingconsulent postdoctoraal		60	High
Netherlands	528011	-71	9011		NLD PhD/promotie	NLD PhD/promotie economie, bedrijf en recht	NLD Beleidswetenschappen, beleid en bestuur in internationele organisaties		PhD/promotie	PhD/promotie economie, bedrijf en recht	Beleidswetenschappen, beleid en bestuur in internationele organisaties			60	High
Netherlands	528011	-71	-7103	9013	NLD PhD/promotie	NLD PhD/promotie economie, bedrijf en recht	NLD Bestuurskunde	NLD Bestuurskunde - Technisch gericht	PhD/promotie	PhD/promotie economie, bedrijf en recht	Bestuurskunde	Bestuurskunde - Technisch gericht		60	High
Netherlands	528011	-71	-7103	9203	NLD PhD/promotie	NLD PhD/promotie economie, bedrijf en recht	NLD Bestuurskunde	NLD Bestuurskunde - Technische bestuurskunde	PhD/promotie	PhD/promotie economie, bedrijf en recht	Bestuurskunde	Bestuurskunde - Technische bestuurskunde		60	High
Netherlands	528011	-71	-7103	9014	NLD PhD/promotie	NLD PhD/promotie economie, bedrijf en recht	NLD Bestuurskunde	NLD Bestuurskunde - Overig, bestuurswetenschappen	PhD/promotie	PhD/promotie economie, bedrijf en recht	Bestuurskunde	Bestuurskunde - Overig, bestuurswetenschappen		60	High
Netherlands	528011	-71	-7104	8932	NLD PhD/promotie	NLD PhD/promotie economie, bedrijf en recht	NLD Communicatiewetenschappen	NLD Communicatiewetenschappen - Bedrijfs/toegepast	PhD/promotie	PhD/promotie economie, bedrijf en recht	Communicatiewetenschappen	Communicatiewetenschappen - Bedrijfs/toegepast		60	High
Netherlands	528011	-71	-7104	8933	NLD PhD/promotie	NLD PhD/promotie economie, bedrijf en recht	NLD Communicatiewetenschappen	NLD Communicatiewetenschappen -Technisch gericht	PhD/promotie	PhD/promotie economie, bedrijf en recht	Communicatiewetenschappen	Communicatiewetenschappen -Technisch gericht		60	High
Netherlands	528011	-71	-7104	8934	NLD PhD/promotie	NLD PhD/promotie economie, bedrijf en recht	NLD Communicatiewetenschappen	NLD Communicatiewetenschappen - Overig, communicatiekunde	PhD/promotie	PhD/promotie economie, bedrijf en recht	Communicatiewetenschappen	Communicatiewetenschappen - Overig, communicatiekunde		60	High
Netherlands	528011	-71	-7105	8942	NLD PhD/promotie	NLD PhD/promotie economie, bedrijf en recht	NLD Econometrie	NLD Econometrie - Algemeen	PhD/promotie	PhD/promotie economie, bedrijf en recht	Econometrie	Econometrie - Algemeen		60	High
Netherlands	528011	-71	-7105	8943	NLD PhD/promotie	NLD PhD/promotie economie, bedrijf en recht	NLD Econometrie	NLD Econometrie - Bedrijfs, operations research, operationele research en management	PhD/promotie	PhD/promotie economie, bedrijf en recht	Econometrie	Econometrie - Bedrijfs, operations research, operationele research en management		60	High
Netherlands	528011	-71	-7105	8712	NLD PhD/promotie	NLD PhD/promotie economie, bedrijf en recht	NLD Econometrie	NLD Econometrie - Bestuurlijk, bestuurlijke informatica, (mathematische) besliskunde	PhD/promotie	PhD/promotie economie, bedrijf en recht	Econometrie	Econometrie - Bestuurlijk, bestuurlijke informatica, (mathematische) besliskunde		60	High
Netherlands	528011	-71	-7105	8944	NLD PhD/promotie	NLD PhD/promotie economie, bedrijf en recht	NLD Econometrie	NLD Econometrie - Overig	PhD/promotie	PhD/promotie economie, bedrijf en recht	Econometrie	Econometrie - Overig		60	High
Netherlands	528011	-71	-7106	8914	NLD PhD/promotie	NLD PhD/promotie economie, bedrijf en recht	NLD Economie	NLD Economie - Accountancy, AA	PhD/promotie	PhD/promotie economie, bedrijf en recht	Economie	Economie - Accountancy, AA		60	High
Netherlands	528011	-71	-7106	8956	NLD PhD/promotie	NLD PhD/promotie economie, bedrijf en recht	NLD Economie	NLD Economie - Algemeen, macro-economics, keynesian-neoclassical controversies	PhD/promotie	PhD/promotie economie, bedrijf en recht	Economie	Economie - Algemeen, macro-economics, keynesian-neoclassical controversies		60	High
Netherlands	528011	-71	-7106	8952	NLD PhD/promotie	NLD PhD/promotie economie, bedrijf en recht	NLD Economie	NLD Economie - Beleids-/bestuursgericht, economische bestuurswetenschappen	PhD/promotie	PhD/promotie economie, bedrijf en recht	Economie	Economie - Beleids-/bestuursgericht, economische bestuurswetenschappen		60	High
Netherlands	528011	-71	-7106	8724	NLD PhD/promotie	NLD PhD/promotie economie, bedrijf en recht	NLD Economie	NLD Economie - BIK, bestuurlijke informatiekunde	PhD/promotie	PhD/promotie economie, bedrijf en recht	Economie	Economie - BIK, bestuurlijke informatiekunde		60	High
Netherlands	528011	-71	-7106	8953	NLD PhD/promotie	NLD PhD/promotie economie, bedrijf en recht	NLD Economie	NLD Economie - Financieel, kosten en winst	PhD/promotie	PhD/promotie economie, bedrijf en recht	Economie	Economie - Financieel, kosten en winst		60	High
Netherlands	528011	-71	-7106	8923	NLD PhD/promotie	NLD PhD/promotie economie, bedrijf en recht	NLD Economie	NLD Economie - Fiscaal/-juridisch	PhD/promotie	PhD/promotie economie, bedrijf en recht	Economie	Economie - Fiscaal/-juridisch		60	High
Netherlands	528011	-71	-7106	8414	NLD PhD/promotie	NLD PhD/promotie economie, bedrijf en recht	NLD Economie	NLD Economie - Landbouw, agrarische economie, economie van landbouw (en milieu)	PhD/promotie	PhD/promotie economie, bedrijf en recht	Economie	Economie - Landbouw, agrarische economie, economie van landbouw (en milieu)		60	High
Netherlands	528011	-71	-7106	8954	NLD PhD/promotie	NLD PhD/promotie economie, bedrijf en recht	NLD Economie	NLD Economie - Marketing, bedrijfskundig, management	PhD/promotie	PhD/promotie economie, bedrijf en recht	Economie	Economie - Marketing, bedrijfskundig, management		60	High
Netherlands	528011	-71	-7106	8957	NLD PhD/promotie	NLD PhD/promotie economie, bedrijf en recht	NLD Economie	NLD Economie - Overig, economische wetenschappen	PhD/promotie	PhD/promotie economie, bedrijf en recht	Economie	Economie - Overig, economische wetenschappen		60	High
Netherlands	528011	-71	-7106	9131	NLD PhD/promotie	NLD PhD/promotie economie, bedrijf en recht	NLD Economie	NLD Economie - Sociaal (en institutioneel)	PhD/promotie	PhD/promotie economie, bedrijf en recht	Economie	Economie - Sociaal (en institutioneel)		60	High
Netherlands	528011	-71	-7106	8955	NLD PhD/promotie	NLD PhD/promotie economie, bedrijf en recht	NLD Economie	NLD Economie - Overig bedrijfseconomie, japankunde	PhD/promotie	PhD/promotie economie, bedrijf en recht	Economie	Economie - Overig bedrijfseconomie, japankunde		60	High
Netherlands	528011	-71	8958		NLD PhD/promotie	NLD PhD/promotie economie, bedrijf en recht	NLD Geografie - Economisch, - en internationale economie		PhD/promotie	PhD/promotie economie, bedrijf en recht	Geografie - Economisch, - en internationale economie			60	High
Netherlands	528011	-71	8713		NLD PhD/promotie	NLD PhD/promotie economie, bedrijf en recht	NLD Informatica - Bedrijfs/-kundig/-gericht		PhD/promotie	PhD/promotie economie, bedrijf en recht	Informatica - Bedrijfs/-kundig/-gericht			60	High
Netherlands	528011	-71	8726		NLD PhD/promotie	NLD PhD/promotie economie, bedrijf en recht	NLD Informatiekunde - Bedrijfs/ -informatiesystemen/-technologie		PhD/promotie	PhD/promotie economie, bedrijf en recht	Informatiekunde - Bedrijfs/ -informatiesystemen/-technologie			60	High
Netherlands	528011	-71	8935		NLD PhD/promotie	NLD PhD/promotie economie, bedrijf en recht	NLD Journalistiek, publicistiek		PhD/promotie	PhD/promotie economie, bedrijf en recht	Journalistiek, publicistiek			60	High
Netherlands	528011	-71	8819		NLD PhD/promotie	NLD PhD/promotie economie, bedrijf en recht	NLD MBA, master of business administration		PhD/promotie	PhD/promotie economie, bedrijf en recht	MBA, master of business administration			60	High
Netherlands	528011	-71	9027		NLD PhD/promotie	NLD PhD/promotie economie, bedrijf en recht	NLD Officier van justitie, rechterlijk ambtenaar		PhD/promotie	PhD/promotie economie, bedrijf en recht	Officier van justitie, rechterlijk ambtenaar			60	High
Netherlands	528011	-71	8823		NLD PhD/promotie	NLD PhD/promotie economie, bedrijf en recht	NLD Organisatiekunde, organisatie-adviseur/-deskundige		PhD/promotie	PhD/promotie economie, bedrijf en recht	Organisatiekunde, organisatie-adviseur/-deskundige			60	High
Netherlands	528011	-71	8824		NLD PhD/promotie	NLD PhD/promotie economie, bedrijf en recht	NLD Organisatiewetenschappen, bestuurs en organisatiewetenschappen		PhD/promotie	PhD/promotie economie, bedrijf en recht	Organisatiewetenschappen, bestuurs en organisatiewetenschappen			60	High
Netherlands	528011	-71	9016		NLD PhD/promotie	NLD PhD/promotie economie, bedrijf en recht	NLD Politicologie		PhD/promotie	PhD/promotie economie, bedrijf en recht	Politicologie			60	High
Netherlands	528011	-71	-7107	9127	NLD PhD/promotie	NLD PhD/promotie economie, bedrijf en recht	NLD Recht	NLD Recht - Arbeidsrecht	PhD/promotie	PhD/promotie economie, bedrijf en recht	Recht	Recht - Arbeidsrecht		60	High
Netherlands	528011	-71	-7107	9017	NLD PhD/promotie	NLD PhD/promotie economie, bedrijf en recht	NLD Recht	NLD Recht - Bestuurswetenschappelijk	PhD/promotie	PhD/promotie economie, bedrijf en recht	Recht	Recht - Bestuurswetenschappelijk		60	High
Netherlands	528011	-71	-7107	9021	NLD PhD/promotie	NLD PhD/promotie economie, bedrijf en recht	NLD Recht	NLD Recht - Civiel/privaat, criminologie	PhD/promotie	PhD/promotie economie, bedrijf en recht	Recht	Recht - Civiel/privaat, criminologie		60	High
Netherlands	528011	-71	-7107	8959	NLD PhD/promotie	NLD PhD/promotie economie, bedrijf en recht	NLD Recht	NLD Recht - Economisch, recht (en economie) in bedrijf (en maatschappij), bedrijfsrecht	PhD/promotie	PhD/promotie economie, bedrijf en recht	Recht	Recht - Economisch, recht (en economie) in bedrijf (en maatschappij), bedrijfsrecht		60	High
Netherlands	528011	-71	-7107	9022	NLD PhD/promotie	NLD PhD/promotie economie, bedrijf en recht	NLD Recht	NLD Recht - Europees/internationaal(-juridisch), european law, buitenlandse betrekkingen	PhD/promotie	PhD/promotie economie, bedrijf en recht	Recht	Recht - Europees/internationaal(-juridisch), european law, buitenlandse betrekkingen		60	High
Netherlands	528011	-71	-7107	8925	NLD PhD/promotie	NLD PhD/promotie economie, bedrijf en recht	NLD Recht	NLD Recht - Fiscaal	PhD/promotie	PhD/promotie economie, bedrijf en recht	Recht	Recht - Fiscaal		60	High
Netherlands	528011	-71	-7107	9023	NLD PhD/promotie	NLD PhD/promotie economie, bedrijf en recht	NLD Recht	NLD Recht - Notarieel, notariaat	PhD/promotie	PhD/promotie economie, bedrijf en recht	Recht	Recht - Notarieel, notariaat		60	High
Netherlands	528011	-71	-7107	9024	NLD PhD/promotie	NLD PhD/promotie economie, bedrijf en recht	NLD Recht	NLD Recht - Staats(kundig), bestuursrecht (en management), publiekrecht	PhD/promotie	PhD/promotie economie, bedrijf en recht	Recht	Recht - Staats(kundig), bestuursrecht (en management), publiekrecht		60	High
Netherlands	528011	-71	-7107	9025	NLD PhD/promotie	NLD PhD/promotie economie, bedrijf en recht	NLD Recht	NLD Recht - Straf	PhD/promotie	PhD/promotie economie, bedrijf en recht	Recht	Recht - Straf		60	High
Netherlands	528011	-71	-7107	9026	NLD PhD/promotie	NLD PhD/promotie economie, bedrijf en recht	NLD Recht	NLD Recht - Overig, advocaat	PhD/promotie	PhD/promotie economie, bedrijf en recht	Recht	Recht - Overig, advocaat		60	High
Netherlands	528011	-71	8717		NLD PhD/promotie	NLD PhD/promotie economie, bedrijf en recht	NLD Wiskunde en informatica - Bedrijfs		PhD/promotie	PhD/promotie economie, bedrijf en recht	Wiskunde en informatica - Bedrijfs			60	High
Netherlands	528011	-71	-7109	6813	NLD PhD/promotie	NLD PhD/promotie economie, bedrijf en recht	NLD Post-hbo	NLD Bedrijfskunde post-hbo	PhD/promotie	PhD/promotie economie, bedrijf en recht	Post-hbo	Bedrijfskunde post-hbo		60	High
Netherlands	528011	-71	-7109	6826	NLD PhD/promotie	NLD PhD/promotie economie, bedrijf en recht	NLD Post-hbo	NLD Management, organisatie en beleid post-hbo	PhD/promotie	PhD/promotie economie, bedrijf en recht	Post-hbo	Management, organisatie en beleid post-hbo		60	High
Netherlands	528011	-71	-7109	6819	NLD PhD/promotie	NLD PhD/promotie economie, bedrijf en recht	NLD Post-hbo	NLD Zelfstandig ondernemer post-hbo	PhD/promotie	PhD/promotie economie, bedrijf en recht	Post-hbo	Zelfstandig ondernemer post-hbo		60	High
Netherlands	528011	-71	-7108	8911	NLD PhD/promotie	NLD PhD/promotie economie, bedrijf en recht	NLD Post doctoraal	NLD Accountant, accountancy (en milieu) post-doctoraal	PhD/promotie	PhD/promotie economie, bedrijf en recht	Post doctoraal	Accountant, accountancy (en milieu) post-doctoraal		60	High
Netherlands	528011	-71	-7108	9122	NLD PhD/promotie	NLD PhD/promotie economie, bedrijf en recht	NLD Post doctoraal	NLD Arbeidsrecht post-doctoraal	PhD/promotie	PhD/promotie economie, bedrijf en recht	Post doctoraal	Arbeidsrecht post-doctoraal		60	High
Netherlands	528011	-71	-7108	8951	NLD PhD/promotie	NLD PhD/promotie economie, bedrijf en recht	NLD Post doctoraal	NLD Bankwezen en financiering post-doctoraal	PhD/promotie	PhD/promotie economie, bedrijf en recht	Post doctoraal	Bankwezen en financiering post-doctoraal		60	High
Netherlands	528011	-71	-7108	8931	NLD PhD/promotie	NLD PhD/promotie economie, bedrijf en recht	NLD Post doctoraal	NLD Bedrijfscommunicatie post-doctoraal	PhD/promotie	PhD/promotie economie, bedrijf en recht	Post doctoraal	Bedrijfscommunicatie post-doctoraal		60	High
Netherlands	528011	-71	-7108	9015	NLD PhD/promotie	NLD PhD/promotie economie, bedrijf en recht	NLD Post doctoraal	NLD Bestuurskunde post-doctoraal	PhD/promotie	PhD/promotie economie, bedrijf en recht	Post doctoraal	Bestuurskunde post-doctoraal		60	High
Netherlands	528011	-71	-7108	8913	NLD PhD/promotie	NLD PhD/promotie economie, bedrijf en recht	NLD Post doctoraal	NLD Controller post-doctoraal	PhD/promotie	PhD/promotie economie, bedrijf en recht	Post doctoraal	Controller post-doctoraal		60	High
Netherlands	528011	-71	-7108	8723	NLD PhD/promotie	NLD PhD/promotie economie, bedrijf en recht	NLD Post doctoraal	NLD Database post-doctoraal	PhD/promotie	PhD/promotie economie, bedrijf en recht	Post doctoraal	Database post-doctoraal		60	High
Netherlands	528011	-71	-7108	8725	NLD PhD/promotie	NLD PhD/promotie economie, bedrijf en recht	NLD Post doctoraal	NLD EDP auditing post-doctoraal	PhD/promotie	PhD/promotie economie, bedrijf en recht	Post doctoraal	EDP auditing post-doctoraal		60	High
Netherlands	528011	-71	-7108	8924	NLD PhD/promotie	NLD PhD/promotie economie, bedrijf en recht	NLD Post doctoraal	NLD Fiscaal recht post-doctoraal	PhD/promotie	PhD/promotie economie, bedrijf en recht	Post doctoraal	Fiscaal recht post-doctoraal		60	High
Netherlands	528011	-71	-7108	8818	NLD PhD/promotie	NLD PhD/promotie economie, bedrijf en recht	NLD Post doctoraal	NLD Management diverse post-doctorale opleidingen	PhD/promotie	PhD/promotie economie, bedrijf en recht	Post doctoraal	Management diverse post-doctorale opleidingen		60	High
Netherlands	528011	-71	-7108	8822	NLD PhD/promotie	NLD PhD/promotie economie, bedrijf en recht	NLD Post doctoraal	NLD Organisatie-adviseurs post-doctoraal	PhD/promotie	PhD/promotie economie, bedrijf en recht	Post doctoraal	Organisatie-adviseurs post-doctoraal		60	High
Netherlands	528011	-71	-7108	9029	NLD PhD/promotie	NLD PhD/promotie economie, bedrijf en recht	NLD Post doctoraal	NLD Rechtsgeleerdheid, wetgevingsleer post-doctoraal	PhD/promotie	PhD/promotie economie, bedrijf en recht	Post doctoraal	Rechtsgeleerdheid, wetgevingsleer post-doctoraal		60	High
Netherlands	528011	-71	-7108	8915	NLD PhD/promotie	NLD PhD/promotie economie, bedrijf en recht	NLD Post doctoraal	NLD Register accountant post-doctoraal	PhD/promotie	PhD/promotie economie, bedrijf en recht	Post doctoraal	Register accountant post-doctoraal		60	High
Netherlands	528011	-71	-7108	8916	NLD PhD/promotie	NLD PhD/promotie economie, bedrijf en recht	NLD Post doctoraal	NLD Register controller post-doctoraal	PhD/promotie	PhD/promotie economie, bedrijf en recht	Post doctoraal	Register controller post-doctoraal		60	High
Netherlands	528011	-71	8199		NLD PhD/promotie	NLD PhD/promotie economie, bedrijf en recht	NLD anders {master economie, bedrijf en recht}		PhD/promotie	PhD/promotie economie, bedrijf en recht	anders			60	High
Netherlands	528011	-72	9111		NLD PhD/promotie	NLD PhD/promotie gedrag en maatschappij	NLD Andragogiek		PhD/promotie	PhD/promotie gedrag en maatschappij	Andragogiek			60	High
Netherlands	528011	-72	9121		NLD PhD/promotie	NLD PhD/promotie gedrag en maatschappij	NLD Arbeid en sociale zekerheid, sociale zekerheidswetenschap		PhD/promotie	PhD/promotie gedrag en maatschappij	Arbeid en sociale zekerheid, sociale zekerheidswetenschap			60	High
Netherlands	528011	-72	9123		NLD PhD/promotie	NLD PhD/promotie gedrag en maatschappij	NLD Bedrijfskunde - Human resources management, arbeid en organisatie		PhD/promotie	PhD/promotie gedrag en maatschappij	Bedrijfskunde - Human resources management, arbeid en organisatie			60	High
Netherlands	528011	-72	9131		NLD PhD/promotie	NLD PhD/promotie gedrag en maatschappij	NLD Economie - Sociaal (en institutioneel)		PhD/promotie	PhD/promotie gedrag en maatschappij	Economie - Sociaal (en institutioneel)			60	High
Netherlands	528011	-72	-7201	9141	NLD PhD/promotie	NLD PhD/promotie gedrag en maatschappij	NLD Geografie	NLD Geografie - Sociaal	PhD/promotie	PhD/promotie gedrag en maatschappij	Geografie	Geografie - Sociaal		60	High
Netherlands	528011	-72	-7201	9142	NLD PhD/promotie	NLD PhD/promotie gedrag en maatschappij	NLD Geografie	NLD Geografie - Overig	PhD/promotie	PhD/promotie gedrag en maatschappij	Geografie	Geografie - Overig		60	High
Netherlands	528011	-72	-7202	9143	NLD PhD/promotie	NLD PhD/promotie gedrag en maatschappij	NLD Milieukunde	NLD Milieukunde - Beleidsgericht, milieubeleid en -beheer	PhD/promotie	PhD/promotie gedrag en maatschappij	Milieukunde	Milieukunde - Beleidsgericht, milieubeleid en -beheer		60	High
Netherlands	528011	-72	-7202	9144	NLD PhD/promotie	NLD PhD/promotie gedrag en maatschappij	NLD Milieukunde	NLD Milieukunde - Overig	PhD/promotie	PhD/promotie gedrag en maatschappij	Milieukunde	Milieukunde - Overig		60	High
Netherlands	528011	-72	9113		NLD PhD/promotie	NLD PhD/promotie gedrag en maatschappij	NLD Onderwijskunde		PhD/promotie	PhD/promotie gedrag en maatschappij	Onderwijskunde			60	High
Netherlands	528011	-72	9114		NLD PhD/promotie	NLD PhD/promotie gedrag en maatschappij	NLD Pedagogische wetenschappen, pedagogiek		PhD/promotie	PhD/promotie gedrag en maatschappij	Pedagogische wetenschappen, pedagogiek			60	High
Netherlands	528011	-72	9125		NLD PhD/promotie	NLD PhD/promotie gedrag en maatschappij	NLD Personeelswetenschappen		PhD/promotie	PhD/promotie gedrag en maatschappij	Personeelswetenschappen			60	High
Netherlands	528011	-72	-7203	9146	NLD PhD/promotie	NLD PhD/promotie gedrag en maatschappij	NLD Planologie	NLD Planologie - Maatschappelijk, (tropische) cultuurtechniek, rurale ontwikkelingsstudies	PhD/promotie	PhD/promotie gedrag en maatschappij	Planologie	Planologie - Maatschappelijk, (tropische) cultuurtechniek, rurale ontwikkelingsstudies		60	High
Netherlands	528011	-72	-7203	9147	NLD PhD/promotie	NLD PhD/promotie gedrag en maatschappij	NLD Planologie	NLD Planologie - Overig	PhD/promotie	PhD/promotie gedrag en maatschappij	Planologie	Planologie - Overig		60	High
Netherlands	528011	-72	9016		NLD PhD/promotie	NLD PhD/promotie gedrag en maatschappij	NLD Politicologie		PhD/promotie	PhD/promotie gedrag en maatschappij	Politicologie			60	High
Netherlands	528011	-72	9132		NLD PhD/promotie	NLD PhD/promotie gedrag en maatschappij	NLD Psychologie, ergonomie		PhD/promotie	PhD/promotie gedrag en maatschappij	Psychologie, ergonomie			60	High
Netherlands	528011	-72	9127		NLD PhD/promotie	NLD PhD/promotie gedrag en maatschappij	NLD Recht - Arbeidsrecht		PhD/promotie	PhD/promotie gedrag en maatschappij	Recht - Arbeidsrecht			60	High
Netherlands	528011	-72	9133		NLD PhD/promotie	NLD PhD/promotie gedrag en maatschappij	NLD Sociologie		PhD/promotie	PhD/promotie gedrag en maatschappij	Sociologie			60	High
Netherlands	528011	-72	9148		NLD PhD/promotie	NLD PhD/promotie gedrag en maatschappij	NLD Techniek en maatschappij		PhD/promotie	PhD/promotie gedrag en maatschappij	Techniek en maatschappij			60	High
Netherlands	528011	-72	-7204	9134	NLD PhD/promotie	NLD PhD/promotie gedrag en maatschappij	NLD Wijsbegeerte	NLD Wijsbegeerte - Economisch	PhD/promotie	PhD/promotie gedrag en maatschappij	Wijsbegeerte	Wijsbegeerte - Economisch		60	High
Netherlands	528011	-72	-7204	9149	NLD PhD/promotie	NLD PhD/promotie gedrag en maatschappij	NLD Wijsbegeerte	NLD Wijsbegeerte - Technisch gericht, wetenschapsdynamica	PhD/promotie	PhD/promotie gedrag en maatschappij	Wijsbegeerte	Wijsbegeerte - Technisch gericht, wetenschapsdynamica		60	High
Netherlands	528011	-72	-7204	9135	NLD PhD/promotie	NLD PhD/promotie gedrag en maatschappij	NLD Wijsbegeerte	NLD Wijsbegeerte - Overig, wetenschapsfilosofie	PhD/promotie	PhD/promotie gedrag en maatschappij	Wijsbegeerte	Wijsbegeerte - Overig, wetenschapsfilosofie		60	High
Netherlands	528011	-72	-7205	9122	NLD PhD/promotie	NLD PhD/promotie gedrag en maatschappij	NLD Post-doctoraal	NLD Arbeidsrecht post-doctoraal	PhD/promotie	PhD/promotie gedrag en maatschappij	Post-doctoraal	Arbeidsrecht post-doctoraal		60	High
Netherlands	528011	-72	-7205	9112	NLD PhD/promotie	NLD PhD/promotie gedrag en maatschappij	NLD Post-doctoraal	NLD Lerarenopleidingen in genoemde universitaire studies post-doctoraal	PhD/promotie	PhD/promotie gedrag en maatschappij	Post-doctoraal	Lerarenopleidingen in genoemde universitaire studies post-doctoraal		60	High
Netherlands	528011	-72	-7205	9124	NLD PhD/promotie	NLD PhD/promotie gedrag en maatschappij	NLD Post-doctoraal	NLD Management van personeel en organisatie, arbeid en organisatie post-doctoraal	PhD/promotie	PhD/promotie gedrag en maatschappij	Post-doctoraal	Management van personeel en organisatie, arbeid en organisatie post-doctoraal		60	High
Netherlands	528011	-72	-7205	9145	NLD PhD/promotie	NLD PhD/promotie gedrag en maatschappij	NLD Post-doctoraal	NLD Ontwikkelingskunde post-doctoraal	PhD/promotie	PhD/promotie gedrag en maatschappij	Post-doctoraal	Ontwikkelingskunde post-doctoraal		60	High
Netherlands	528011	-72	-7205	9126	NLD PhD/promotie	NLD PhD/promotie gedrag en maatschappij	NLD Post-doctoraal	NLD Personeelswetenschappen post-doctoraal	PhD/promotie	PhD/promotie gedrag en maatschappij	Post-doctoraal	Personeelswetenschappen post-doctoraal		60	High
Netherlands	528011	-72	-7205	9136	NLD PhD/promotie	NLD PhD/promotie gedrag en maatschappij	NLD Post-doctoraal	NLD Wijsbegeerte, wijsgeer post-doctoraal	PhD/promotie	PhD/promotie gedrag en maatschappij	Post-doctoraal	Wijsbegeerte, wijsgeer post-doctoraal		60	High
Netherlands	528011	-72	8299		NLD PhD/promotie	NLD PhD/promotie gedrag en maatschappij	NLD anders {master gedrag en maatschappij}		PhD/promotie	PhD/promotie gedrag en maatschappij	anders			60	High
Netherlands	528011	-73	8721		NLD PhD/promotie	NLD PhD/promotie informatica, informatie en kennis	NLD Automatisering informatieverwerking		PhD/promotie	PhD/promotie informatica, informatie en kennis	Automatisering informatieverwerking			60	High
Netherlands	528011	-73	8722		NLD PhD/promotie	NLD PhD/promotie informatica, informatie en kennis	NLD Bedrijfskunde - Informatietechnologie/ -management, I&O		PhD/promotie	PhD/promotie informatica, informatie en kennis	Bedrijfskunde - Informatietechnologie/ -management, I&amp;O			60	High
Netherlands	528011	-73	-7301	8731	NLD PhD/promotie	NLD PhD/promotie informatica, informatie en kennis	NLD Cognitiewetenschappen	NLD Cognitiewetenschappen - Technisch	PhD/promotie	PhD/promotie informatica, informatie en kennis	Cognitiewetenschappen	Cognitiewetenschappen - Technisch		60	High
Netherlands	528011	-73	-7301	8732	NLD PhD/promotie	NLD PhD/promotie informatica, informatie en kennis	NLD Cognitiewetenschappen	NLD Cognitiewetenschappen - Overig	PhD/promotie	PhD/promotie informatica, informatie en kennis	Cognitiewetenschappen	Cognitiewetenschappen - Overig		60	High
Netherlands	528011	-73	8711		NLD PhD/promotie	NLD PhD/promotie informatica, informatie en kennis	NLD Computational science		PhD/promotie	PhD/promotie informatica, informatie en kennis	Computational science			60	High
Netherlands	528011	-73	8712		NLD PhD/promotie	NLD PhD/promotie informatica, informatie en kennis	NLD Econometrie - Bestuurlijk, bestuurlijke informatica, (mathematische) besliskunde		PhD/promotie	PhD/promotie informatica, informatie en kennis	Econometrie - Bestuurlijk, bestuurlijke informatica, (mathematische) besliskunde			60	High
Netherlands	528011	-73	8724		NLD PhD/promotie	NLD PhD/promotie informatica, informatie en kennis	NLD Economie - BIK, bestuurlijke informatiekunde		PhD/promotie	PhD/promotie informatica, informatie en kennis	Economie - BIK, bestuurlijke informatiekunde			60	High
Netherlands	528011	-73	-7302	8713	NLD PhD/promotie	NLD PhD/promotie informatica, informatie en kennis	NLD Informatica	NLD Informatica - Bedrijfs/-kundig/-gericht	PhD/promotie	PhD/promotie informatica, informatie en kennis	Informatica	Informatica - Bedrijfs/-kundig/-gericht		60	High
Netherlands	528011	-73	-7302	8714	NLD PhD/promotie	NLD PhD/promotie informatica, informatie en kennis	NLD Informatica	NLD Informatica - Technisch/-gericht	PhD/promotie	PhD/promotie informatica, informatie en kennis	Informatica	Informatica - Technisch/-gericht		60	High
Netherlands	528011	-73	-7302	8715	NLD PhD/promotie	NLD PhD/promotie informatica, informatie en kennis	NLD Informatica	NLD Informatica - Overig, sociaal- wetenschappelijke informatica	PhD/promotie	PhD/promotie informatica, informatie en kennis	Informatica	Informatica - Overig, sociaal- wetenschappelijke informatica		60	High
Netherlands	528011	-73	-7303	8726	NLD PhD/promotie	NLD PhD/promotie informatica, informatie en kennis	NLD Informatiekunde	NLD Informatiekunde - Bedrijfs/ -informatiesystemen/-technologie	PhD/promotie	PhD/promotie informatica, informatie en kennis	Informatiekunde	Informatiekunde - Bedrijfs/ -informatiesystemen/-technologie		60	High
Netherlands	528011	-73	-7303	8728	NLD PhD/promotie	NLD PhD/promotie informatica, informatie en kennis	NLD Informatiekunde	NLD Informatiekunde - Overig, informatie wetenschappen	PhD/promotie	PhD/promotie informatica, informatie en kennis	Informatiekunde	Informatiekunde - Overig, informatie wetenschappen		60	High
Netherlands	528011	-73	-7303	8727	NLD PhD/promotie	NLD PhD/promotie informatica, informatie en kennis	NLD Informatiekunde	NLD Informatiekunde - Technisch, Informatietechniek/-technologie	PhD/promotie	PhD/promotie informatica, informatie en kennis	Informatiekunde	Informatiekunde - Technisch, Informatietechniek/-technologie		60	High
Netherlands	528011	-73	8733		NLD PhD/promotie	NLD PhD/promotie informatica, informatie en kennis	NLD Kennistechnologie		PhD/promotie	PhD/promotie informatica, informatie en kennis	Kennistechnologie			60	High
Netherlands	528011	-73	-7304	8734	NLD PhD/promotie	NLD PhD/promotie informatica, informatie en kennis	NLD Kunstmatige intelligentie	NLD Kunstmatige intelligentie - Cognitief	PhD/promotie	PhD/promotie informatica, informatie en kennis	Kunstmatige intelligentie	Kunstmatige intelligentie - Cognitief		60	High
Netherlands	528011	-73	-7304	8735	NLD PhD/promotie	NLD PhD/promotie informatica, informatie en kennis	NLD Kunstmatige intelligentie	NLD Kunstmatige intelligentie - Overig	PhD/promotie	PhD/promotie informatica, informatie en kennis	Kunstmatige intelligentie	Kunstmatige intelligentie - Overig		60	High
Netherlands	528011	-73	-7305	8717	NLD PhD/promotie	NLD PhD/promotie informatica, informatie en kennis	NLD Wiskunde en Informatica	NLD Wiskunde en informatica - Bedrijfs	PhD/promotie	PhD/promotie informatica, informatie en kennis	Wiskunde en Informatica	Wiskunde en informatica - Bedrijfs		60	High
Netherlands	528011	-73	-7305	8718	NLD PhD/promotie	NLD PhD/promotie informatica, informatie en kennis	NLD Wiskunde en Informatica	NLD Wiskunde en informatica - Technisch	PhD/promotie	PhD/promotie informatica, informatie en kennis	Wiskunde en Informatica	Wiskunde en informatica - Technisch		60	High
Netherlands	528011	-73	-7305	8719	NLD PhD/promotie	NLD PhD/promotie informatica, informatie en kennis	NLD Wiskunde en Informatica	NLD Wiskunde en informatica - Overig	PhD/promotie	PhD/promotie informatica, informatie en kennis	Wiskunde en Informatica	Wiskunde en informatica - Overig		60	High
Netherlands	528011	-73	-7307	6732	NLD PhD/promotie	NLD PhD/promotie informatica, informatie en kennis	NLD Post-hbo	NLD Cognitieve kunstmatige intelligentie post-hbo	PhD/promotie	PhD/promotie informatica, informatie en kennis	Post-hbo	Cognitieve kunstmatige intelligentie post-hbo		60	High
Netherlands	528011	-73	-7306	8723	NLD PhD/promotie	NLD PhD/promotie informatica, informatie en kennis	NLD Post-doctoraal	NLD Database post-doctoraal	PhD/promotie	PhD/promotie informatica, informatie en kennis	Post-doctoraal	Database post-doctoraal		60	High
Netherlands	528011	-73	-7306	8725	NLD PhD/promotie	NLD PhD/promotie informatica, informatie en kennis	NLD Post-doctoraal	NLD EDP auditing post-doctoraal	PhD/promotie	PhD/promotie informatica, informatie en kennis	Post-doctoraal	EDP auditing post-doctoraal		60	High
Netherlands	528011	-73	-7306	8729	NLD PhD/promotie	NLD PhD/promotie informatica, informatie en kennis	NLD Post-doctoraal	NLD MBI, informatie management/-analyse en -beleid post-doctoraal	PhD/promotie	PhD/promotie informatica, informatie en kennis	Post-doctoraal	MBI, informatie management/-analyse en -beleid post-doctoraal		60	High
Netherlands	528011	-73	-7306	8716	NLD PhD/promotie	NLD PhD/promotie informatica, informatie en kennis	NLD Post-doctoraal	NLD Toegepaste informatica, mathematische besliskunde post-doctoraal	PhD/promotie	PhD/promotie informatica, informatie en kennis	Post-doctoraal	Toegepaste informatica, mathematische besliskunde post-doctoraal		60	High
Netherlands	528011	-73	8399		NLD PhD/promotie	NLD PhD/promotie informatica, informatie en kennis	NLD anders {master informatica, informatie en kennis}		PhD/promotie	PhD/promotie informatica, informatie en kennis	anders			60	High
Netherlands	528011	-74	8411		NLD PhD/promotie	NLD PhD/promotie techniek en natuur	NLD Agrosysteemkunde		PhD/promotie	PhD/promotie techniek en natuur	Agrosysteemkunde			60	High
Netherlands	528011	-74	8111		NLD PhD/promotie	NLD PhD/promotie techniek en natuur	NLD Architect(uur)		PhD/promotie	PhD/promotie techniek en natuur	Architect(uur)			60	High
Netherlands	528011	-74	-7401	8815	NLD PhD/promotie	NLD PhD/promotie techniek en natuur	NLD Bedrijfskunde	NLD Bedrijfskunde - (Commercieel-)technisch gericht, T&O innovatie, bedrijfstechniek	PhD/promotie	PhD/promotie techniek en natuur	Bedrijfskunde	Bedrijfskunde - (Commercieel-)technisch gericht, T&amp;O innovatie, bedrijfstechniek		60	High
Netherlands	528011	-74	-7401	8412	NLD PhD/promotie	NLD PhD/promotie techniek en natuur	NLD Bedrijfskunde	NLD Bedrijfskunde - Landbouw	PhD/promotie	PhD/promotie techniek en natuur	Bedrijfskunde	Bedrijfskunde - Landbouw		60	High
Netherlands	528011	-74	-7401	8211	NLD PhD/promotie	NLD PhD/promotie techniek en natuur	NLD Bedrijfskunde	NLD Bedrijfskunde - Logistiek management, OR, european logistics management	PhD/promotie	PhD/promotie techniek en natuur	Bedrijfskunde	Bedrijfskunde - Logistiek management, OR, european logistics management		60	High
Netherlands	528011	-74	-7401	8631	NLD PhD/promotie	NLD PhD/promotie techniek en natuur	NLD Bedrijfskunde	NLD Bedrijfskunde - Technisch, TBW, proces-/discrete technologie	PhD/promotie	PhD/promotie techniek en natuur	Bedrijfskunde	Bedrijfskunde - Technisch, TBW, proces-/discrete technologie		60	High
Netherlands	528011	-74	-7402	8611	NLD PhD/promotie	NLD PhD/promotie techniek en natuur	NLD Biologie	NLD Biologie - Chemisch, biochemie, moleculaire wetenschappen	PhD/promotie	PhD/promotie techniek en natuur	Biologie	Biologie - Chemisch, biochemie, moleculaire wetenschappen		60	High
Netherlands	528011	-74	-7402	8413	NLD PhD/promotie	NLD PhD/promotie techniek en natuur	NLD Biologie	NLD Biologie - Landbouw, bio(proces)technologie, levensmiddelentechnologie	PhD/promotie	PhD/promotie techniek en natuur	Biologie	Biologie - Landbouw, bio(proces)technologie, levensmiddelentechnologie		60	High
Netherlands	528011	-74	-7402	8612	NLD PhD/promotie	NLD PhD/promotie techniek en natuur	NLD Biologie	NLD Biologie - Technisch	PhD/promotie	PhD/promotie techniek en natuur	Biologie	Biologie - Technisch		60	High
Netherlands	528011	-74	-7402	8613	NLD PhD/promotie	NLD PhD/promotie techniek en natuur	NLD Biologie	NLD Biologie - Overig	PhD/promotie	PhD/promotie techniek en natuur	Biologie	Biologie - Overig		60	High
Netherlands	528011	-74	8421		NLD PhD/promotie	NLD PhD/promotie techniek en natuur	NLD Bodem, water en atmosfeer		PhD/promotie	PhD/promotie techniek en natuur	Bodem, water en atmosfeer			60	High
Netherlands	528011	-74	8112		NLD PhD/promotie	NLD PhD/promotie techniek en natuur	NLD Bouwkunde, bouwtechniek		PhD/promotie	PhD/promotie techniek en natuur	Bouwkunde, bouwtechniek			60	High
Netherlands	528011	-74	8212		NLD PhD/promotie	NLD PhD/promotie techniek en natuur	NLD Cartografie		PhD/promotie	PhD/promotie techniek en natuur	Cartografie			60	High
Netherlands	528011	-74	8213		NLD PhD/promotie	NLD PhD/promotie techniek en natuur	NLD Civiele techniek		PhD/promotie	PhD/promotie techniek en natuur	Civiele techniek			60	High
Netherlands	528011	-74	8933		NLD PhD/promotie	NLD PhD/promotie techniek en natuur	NLD Communicatiewetenschappen -Technisch gericht		PhD/promotie	PhD/promotie techniek en natuur	Communicatiewetenschappen -Technisch gericht			60	High
Netherlands	528011	-74	8414		NLD PhD/promotie	NLD PhD/promotie techniek en natuur	NLD Economie - Landbouw, agrarische economie, economie van landbouw (en milieu)		PhD/promotie	PhD/promotie techniek en natuur	Economie - Landbouw, agrarische economie, economie van landbouw (en milieu)			60	High
Netherlands	528011	-74	8300		NLD PhD/promotie	NLD PhD/promotie techniek en natuur	NLD Elektrotechniek		PhD/promotie	PhD/promotie techniek en natuur	Elektrotechniek			60	High
Netherlands	528011	-74	8641		NLD PhD/promotie	NLD PhD/promotie techniek en natuur	NLD Geochemie, (hydro)geologie, geofysica, mineralogie, aardkunde		PhD/promotie	PhD/promotie techniek en natuur	Geochemie, (hydro)geologie, geofysica, mineralogie, aardkunde			60	High
Netherlands	528011	-74	8215		NLD PhD/promotie	NLD PhD/promotie techniek en natuur	NLD Geodesie universitair		PhD/promotie	PhD/promotie techniek en natuur	Geodesie universitair			60	High
Netherlands	528011	-74	8621		NLD PhD/promotie	NLD PhD/promotie techniek en natuur	NLD Geografie - Fysisch, (o)ecologie		PhD/promotie	PhD/promotie techniek en natuur	Geografie - Fysisch, (o)ecologie			60	High
Netherlands	528011	-74	8511		NLD PhD/promotie	NLD PhD/promotie techniek en natuur	NLD Industrieel ontwerpen, industriële/technische vormgeving		PhD/promotie	PhD/promotie techniek en natuur	Industrieel ontwerpen, industriële/technische vormgeving			60	High
Netherlands	528011	-74	8714		NLD PhD/promotie	NLD PhD/promotie techniek en natuur	NLD Informatica - Technisch/-gericht		PhD/promotie	PhD/promotie techniek en natuur	Informatica - Technisch/-gericht			60	High
Netherlands	528011	-74	8727		NLD PhD/promotie	NLD PhD/promotie techniek en natuur	NLD Informatiekunde - Technisch, Informatietechniek/-technologie		PhD/promotie	PhD/promotie techniek en natuur	Informatiekunde - Technisch, Informatietechniek/-technologie			60	High
Netherlands	528011	-74	8313		NLD PhD/promotie	NLD PhD/promotie techniek en natuur	NLD Installatietechniek		PhD/promotie	PhD/promotie techniek en natuur	Installatietechniek			60	High
Netherlands	528011	-74	-7403	8441	NLD PhD/promotie	NLD PhD/promotie techniek en natuur	NLD Landbouw, bosbouw, tuinbouw, landschapsinrichting	NLD Akker- en weidebouw, (tropische) (landbouw)plantenteelt	PhD/promotie	PhD/promotie techniek en natuur	Landbouw, bosbouw, tuinbouw, landschapsinrichting	Akker- en weidebouw, (tropische) (landbouw)plantenteelt		60	High
Netherlands	528011	-74	-7403	8422	NLD PhD/promotie	NLD PhD/promotie techniek en natuur	NLD Landbouw, bosbouw, tuinbouw, landschapsinrichting	NLD Bosbouw, tropische bosbouw	PhD/promotie	PhD/promotie techniek en natuur	Landbouw, bosbouw, tuinbouw, landschapsinrichting	Bosbouw, tropische bosbouw		60	High
Netherlands	528011	-74	-7403	8415	NLD PhD/promotie	NLD PhD/promotie techniek en natuur	NLD Landbouw, bosbouw, tuinbouw, landschapsinrichting	NLD Landbouwtechniek	PhD/promotie	PhD/promotie techniek en natuur	Landbouw, bosbouw, tuinbouw, landschapsinrichting	Landbouwtechniek		60	High
Netherlands	528011	-74	-7403	8416	NLD PhD/promotie	NLD PhD/promotie techniek en natuur	NLD Landbouw, bosbouw, tuinbouw, landschapsinrichting	NLD Landbouwwerktuigbouwkunde	PhD/promotie	PhD/promotie techniek en natuur	Landbouw, bosbouw, tuinbouw, landschapsinrichting	Landbouwwerktuigbouwkunde		60	High
Netherlands	528011	-74	-7403	8424	NLD PhD/promotie	NLD PhD/promotie techniek en natuur	NLD Landbouw, bosbouw, tuinbouw, landschapsinrichting	NLD Tuin-/landschapsarchitectuur	PhD/promotie	PhD/promotie techniek en natuur	Landbouw, bosbouw, tuinbouw, landschapsinrichting	Tuin-/landschapsarchitectuur		60	High
Netherlands	528011	-74	-7403	8444	NLD PhD/promotie	NLD PhD/promotie techniek en natuur	NLD Landbouw, bosbouw, tuinbouw, landschapsinrichting	NLD Tuinbouw (plantenteelt)	PhD/promotie	PhD/promotie techniek en natuur	Landbouw, bosbouw, tuinbouw, landschapsinrichting	Tuinbouw (plantenteelt)		60	High
Netherlands	528011	-74	8513		NLD PhD/promotie	NLD PhD/promotie techniek en natuur	NLD Luchtvaart- en ruimtevaarttechniek, vliegtuigbouwkunde		PhD/promotie	PhD/promotie techniek en natuur	Luchtvaart- en ruimtevaarttechniek, vliegtuigbouwkunde			60	High
Netherlands	528011	-74	8520		NLD PhD/promotie	NLD PhD/promotie techniek en natuur	NLD Maritieme Techniek		PhD/promotie	PhD/promotie techniek en natuur	Maritieme Techniek			60	High
Netherlands	528011	-74	8515		NLD PhD/promotie	NLD PhD/promotie techniek en natuur	NLD Materiaalkunde		PhD/promotie	PhD/promotie techniek en natuur	Materiaalkunde			60	High
Netherlands	528011	-74	8516		NLD PhD/promotie	NLD PhD/promotie techniek en natuur	NLD Mechanica		PhD/promotie	PhD/promotie techniek en natuur	Mechanica			60	High
Netherlands	528011	-74	8314		NLD PhD/promotie	NLD PhD/promotie techniek en natuur	NLD Meet-, regel- en besturingstechnologie		PhD/promotie	PhD/promotie techniek en natuur	Meet-, regel- en besturingstechnologie			60	High
Netherlands	528011	-74	8517		NLD PhD/promotie	NLD PhD/promotie techniek en natuur	NLD Metaalkunde		PhD/promotie	PhD/promotie techniek en natuur	Metaalkunde			60	High
Netherlands	528011	-74	8632		NLD PhD/promotie	NLD PhD/promotie techniek en natuur	NLD Meteorologie en fysische oceanografie		PhD/promotie	PhD/promotie techniek en natuur	Meteorologie en fysische oceanografie			60	High
Netherlands	528011	-74	8113		NLD PhD/promotie	NLD PhD/promotie techniek en natuur	NLD Mijnbouwkunde (en petroleumwinning)		PhD/promotie	PhD/promotie techniek en natuur	Mijnbouwkunde (en petroleumwinning)			60	High
Netherlands	528011	-74	-7404	8431	NLD PhD/promotie	NLD PhD/promotie techniek en natuur	NLD Milieukunde	NLD Milieukunde - Biologisch, bodemkunde, aardwetenschappen	PhD/promotie	PhD/promotie techniek en natuur	Milieukunde	Milieukunde - Biologisch, bodemkunde, aardwetenschappen		60	High
Netherlands	528011	-74	-7404	8432	NLD PhD/promotie	NLD PhD/promotie techniek en natuur	NLD Milieukunde	NLD Milieukunde - Hygiëne, waterzuivering	PhD/promotie	PhD/promotie techniek en natuur	Milieukunde	Milieukunde - Hygiëne, waterzuivering		60	High
Netherlands	528011	-74	-7404	8433	NLD PhD/promotie	NLD PhD/promotie techniek en natuur	NLD Milieukunde	NLD Milieukunde - Technisch, milieuwetenschappen	PhD/promotie	PhD/promotie techniek en natuur	Milieukunde	Milieukunde - Technisch, milieuwetenschappen		60	High
Netherlands	528011	-74	-7405	8622	NLD PhD/promotie	NLD PhD/promotie techniek en natuur	NLD Natuurkunde	NLD Natuurkunde - Aardrijkskundig	PhD/promotie	PhD/promotie techniek en natuur	Natuurkunde	Natuurkunde - Aardrijkskundig		60	High
Netherlands	528011	-74	-7405	8633	NLD PhD/promotie	NLD PhD/promotie techniek en natuur	NLD Natuurkunde	NLD Natuurkunde - Experimenteel, theoretische natuurkunde	PhD/promotie	PhD/promotie techniek en natuur	Natuurkunde	Natuurkunde - Experimenteel, theoretische natuurkunde		60	High
Netherlands	528011	-74	-7405	8634	NLD PhD/promotie	NLD PhD/promotie techniek en natuur	NLD Natuurkunde	NLD Natuurkunde - Technisch, fysica, (technische) mechanica	PhD/promotie	PhD/promotie techniek en natuur	Natuurkunde	Natuurkunde - Technisch, fysica, (technische) mechanica		60	High
Netherlands	528011	-74	-7405	8635	NLD PhD/promotie	NLD PhD/promotie techniek en natuur	NLD Natuurkunde	NLD Natuurkunde - Toegepast	PhD/promotie	PhD/promotie techniek en natuur	Natuurkunde	Natuurkunde - Toegepast		60	High
Netherlands	528011	-74	-7405	8636	NLD PhD/promotie	NLD PhD/promotie techniek en natuur	NLD Natuurkunde	NLD Natuurkunde - Overig, natuur wetenschappen	PhD/promotie	PhD/promotie techniek en natuur	Natuurkunde	Natuurkunde - Overig, natuur wetenschappen		60	High
Netherlands	528011	-74	-7406	8423	NLD PhD/promotie	NLD PhD/promotie techniek en natuur	NLD Planologie	NLD Planologie - Agrarisch, landinrichting/-gebruik, (tropische) landhuishoudkunde	PhD/promotie	PhD/promotie techniek en natuur	Planologie	Planologie - Agrarisch, landinrichting/-gebruik, (tropische) landhuishoudkunde		60	High
Netherlands	528011	-74	-7406	9146	NLD PhD/promotie	NLD PhD/promotie techniek en natuur	NLD Planologie	NLD Planologie - Maatschappelijk, (tropische) cultuurtechniek, rurale ontwikkelingsstudies	PhD/promotie	PhD/promotie techniek en natuur	Planologie	Planologie - Maatschappelijk, (tropische) cultuurtechniek, rurale ontwikkelingsstudies		60	High
Netherlands	528011	-74	-7406	8115	NLD PhD/promotie	NLD PhD/promotie techniek en natuur	NLD Planologie	NLD Planologie - Technisch, stedebouw(kunde)	PhD/promotie	PhD/promotie techniek en natuur	Planologie	Planologie - Technisch, stedebouw(kunde)		60	High
Netherlands	528011	-74	8442		NLD PhD/promotie	NLD PhD/promotie techniek en natuur	NLD Plantenveredeling (en gewasbescherming)		PhD/promotie	PhD/promotie techniek en natuur	Plantenveredeling (en gewasbescherming)			60	High
Netherlands	528011	-74	8443		NLD PhD/promotie	NLD PhD/promotie techniek en natuur	NLD Plantenziektekunde		PhD/promotie	PhD/promotie techniek en natuur	Plantenziektekunde			60	High
Netherlands	528011	-74	-7407	8643	NLD PhD/promotie	NLD PhD/promotie techniek en natuur	NLD Scheikunde	NLD Scheikunde - Natuurkundig, fysische chemie, natuurwetenschappen bedrijf en bestuur	PhD/promotie	PhD/promotie techniek en natuur	Scheikunde	Scheikunde - Natuurkundig, fysische chemie, natuurwetenschappen bedrijf en bestuur		60	High
Netherlands	528011	-74	-7407	8644	NLD PhD/promotie	NLD PhD/promotie techniek en natuur	NLD Scheikunde	NLD Scheikunde - Technisch, scheikundige/chemische technologie	PhD/promotie	PhD/promotie techniek en natuur	Scheikunde	Scheikunde - Technisch, scheikundige/chemische technologie		60	High
Netherlands	528011	-74	-7407	8645	NLD PhD/promotie	NLD PhD/promotie techniek en natuur	NLD Scheikunde	NLD Scheikunde - Toxicologisch, (voeding en) toxicologie, voeding van de mens	PhD/promotie	PhD/promotie techniek en natuur	Scheikunde	Scheikunde - Toxicologisch, (voeding en) toxicologie, voeding van de mens		60	High
Netherlands	528011	-74	-7407	8647	NLD PhD/promotie	NLD PhD/promotie techniek en natuur	NLD Scheikunde	NLD Scheikunde, toxicologie post-doctoraal	PhD/promotie	PhD/promotie techniek en natuur	Scheikunde	Scheikunde, toxicologie post-doctoraal		60	High
Netherlands	528011	-74	-7407	8646	NLD PhD/promotie	NLD PhD/promotie techniek en natuur	NLD Scheikunde	NLD Scheikunde - Overig	PhD/promotie	PhD/promotie techniek en natuur	Scheikunde	Scheikunde - Overig		60	High
Netherlands	528011	-74	8637		NLD PhD/promotie	NLD PhD/promotie techniek en natuur	NLD Sterrenkunde, astronomie		PhD/promotie	PhD/promotie techniek en natuur	Sterrenkunde, astronomie			60	High
Netherlands	528011	-74	8217		NLD PhD/promotie	NLD PhD/promotie techniek en natuur	NLD Transport technology		PhD/promotie	PhD/promotie techniek en natuur	Transport technology			60	High
Netherlands	528011	-74	8218		NLD PhD/promotie	NLD PhD/promotie techniek en natuur	NLD Verkeerskunde		PhD/promotie	PhD/promotie techniek en natuur	Verkeerskunde			60	High
Netherlands	528011	-74	8219		NLD PhD/promotie	NLD PhD/promotie techniek en natuur	NLD Weg- en waterbouwkunde, waterbouwkunde en hydrologie		PhD/promotie	PhD/promotie techniek en natuur	Weg- en waterbouwkunde, waterbouwkunde en hydrologie			60	High
Netherlands	528011	-74	8518		NLD PhD/promotie	NLD PhD/promotie techniek en natuur	NLD Werktuigbouwkunde		PhD/promotie	PhD/promotie techniek en natuur	Werktuigbouwkunde			60	High
Netherlands	528011	-74	-7408	8652	NLD PhD/promotie	NLD PhD/promotie techniek en natuur	NLD Wiskunde	NLD Wiskunde - Statistisch, (bedrijfs- en industriële) statistiek	PhD/promotie	PhD/promotie techniek en natuur	Wiskunde	Wiskunde - Statistisch, (bedrijfs- en industriële) statistiek		60	High
Netherlands	528011	-74	-7408	8653	NLD PhD/promotie	NLD PhD/promotie techniek en natuur	NLD Wiskunde	NLD Wiskunde - Technisch	PhD/promotie	PhD/promotie techniek en natuur	Wiskunde	Wiskunde - Technisch		60	High
Netherlands	528011	-74	-7408	8718	NLD PhD/promotie	NLD PhD/promotie techniek en natuur	NLD Wiskunde	NLD Wiskunde en informatica - Technisch	PhD/promotie	PhD/promotie techniek en natuur	Wiskunde	Wiskunde en informatica - Technisch		60	High
Netherlands	528011	-74	-7408	8654	NLD PhD/promotie	NLD PhD/promotie techniek en natuur	NLD Wiskunde	NLD Wiskunde - Overig	PhD/promotie	PhD/promotie techniek en natuur	Wiskunde	Wiskunde - Overig		60	High
Netherlands	528011	-74	8445		NLD PhD/promotie	NLD PhD/promotie techniek en natuur	NLD Zootechniek, (tropische) veeteelt		PhD/promotie	PhD/promotie techniek en natuur	Zootechniek, (tropische) veeteelt			60	High
Netherlands	528011	-74	-7410	6427	NLD PhD/promotie	NLD PhD/promotie techniek en natuur	NLD Post-hbo	NLD Milieukunde/-beleid/-consultancy/-biologie post-HBO	PhD/promotie	PhD/promotie techniek en natuur	Post-hbo	Milieukunde/-beleid/-consultancy/-biologie post-HBO		60	High
Netherlands	528011	-74	-7409	8614	NLD PhD/promotie	NLD PhD/promotie techniek en natuur	NLD Post-doctoraal	NLD Biologie, biotechnologie post-doctoraal	PhD/promotie	PhD/promotie techniek en natuur	Post-doctoraal	Biologie, biotechnologie post-doctoraal		60	High
Netherlands	528011	-74	-7409	8214	NLD PhD/promotie	NLD PhD/promotie techniek en natuur	NLD Post-doctoraal	NLD Civiele techniek, wegverkeerskunde post-doctoraal	PhD/promotie	PhD/promotie techniek en natuur	Post-doctoraal	Civiele techniek, wegverkeerskunde post-doctoraal		60	High
Netherlands	528011	-74	-7409	8312	NLD PhD/promotie	NLD PhD/promotie techniek en natuur	NLD Post-doctoraal	NLD Elektrotechniek, elektrische energietechniek post-doctoraal	PhD/promotie	PhD/promotie techniek en natuur	Post-doctoraal	Elektrotechniek, elektrische energietechniek post-doctoraal		60	High
Netherlands	528011	-74	-7409	8216	NLD PhD/promotie	NLD PhD/promotie techniek en natuur	NLD Post-doctoraal	NLD Geodesie post-doctoraal	PhD/promotie	PhD/promotie techniek en natuur	Post-doctoraal	Geodesie post-doctoraal		60	High
Netherlands	528011	-74	-7409	8642	NLD PhD/promotie	NLD PhD/promotie techniek en natuur	NLD Post-doctoraal	NLD Geologie post-doctoraal	PhD/promotie	PhD/promotie techniek en natuur	Post-doctoraal	Geologie post-doctoraal		60	High
Netherlands	528011	-74	-7409	8512	NLD PhD/promotie	NLD PhD/promotie techniek en natuur	NLD Post-doctoraal	NLD Industrieel ontwerpen post-doctoraal	PhD/promotie	PhD/promotie techniek en natuur	Post-doctoraal	Industrieel ontwerpen post-doctoraal		60	High
Netherlands	528011	-74	-7409	8417	NLD PhD/promotie	NLD PhD/promotie techniek en natuur	NLD Post-doctoraal	NLD Landbouwwetenschappen post-doctoraal	PhD/promotie	PhD/promotie techniek en natuur	Post-doctoraal	Landbouwwetenschappen post-doctoraal		60	High
Netherlands	528011	-74	-7409	8514	NLD PhD/promotie	NLD PhD/promotie techniek en natuur	NLD Post-doctoraal	NLD Luchtvaart- en ruimtevaarttechniek post-doctoraal	PhD/promotie	PhD/promotie techniek en natuur	Post-doctoraal	Luchtvaart- en ruimtevaarttechniek post-doctoraal		60	High
Netherlands	528011	-74	-7409	8315	NLD PhD/promotie	NLD PhD/promotie techniek en natuur	NLD Post-doctoraal	NLD Meet- en regeltechniek post-doctoraal	PhD/promotie	PhD/promotie techniek en natuur	Post-doctoraal	Meet- en regeltechniek post-doctoraal		60	High
Netherlands	528011	-74	-7409	8114	NLD PhD/promotie	NLD PhD/promotie techniek en natuur	NLD Post-doctoraal	NLD Mijnbouwkunde post-doctoraal	PhD/promotie	PhD/promotie techniek en natuur	Post-doctoraal	Mijnbouwkunde post-doctoraal		60	High
Netherlands	528011	-74	-7409	8434	NLD PhD/promotie	NLD PhD/promotie techniek en natuur	NLD Post-doctoraal	NLD Milieukunde/-beleid/-consultancy/-biologie post-doctoraal	PhD/promotie	PhD/promotie techniek en natuur	Post-doctoraal	Milieukunde/-beleid/-consultancy/-biologie post-doctoraal		60	High
Netherlands	528011	-74	-7409	8639	NLD PhD/promotie	NLD PhD/promotie techniek en natuur	NLD Post-doctoraal	NLD Natuurkunde - Technisch post-doctoraal	PhD/promotie	PhD/promotie techniek en natuur	Post-doctoraal	Natuurkunde - Technisch post-doctoraal		60	High
Netherlands	528011	-74	-7409	8638	NLD PhD/promotie	NLD PhD/promotie techniek en natuur	NLD Post-doctoraal	NLD Sterrenkunde post-doctoraal	PhD/promotie	PhD/promotie techniek en natuur	Post-doctoraal	Sterrenkunde post-doctoraal		60	High
Netherlands	528011	-74	-7409	8316	NLD PhD/promotie	NLD PhD/promotie techniek en natuur	NLD Post-doctoraal	NLD Telecommunicatie post-doctoraal	PhD/promotie	PhD/promotie techniek en natuur	Post-doctoraal	Telecommunicatie post-doctoraal		60	High
Netherlands	528011	-74	-7409	8519	NLD PhD/promotie	NLD PhD/promotie techniek en natuur	NLD Post-doctoraal	NLD Werktuigbouwkunde post-doctoraal	PhD/promotie	PhD/promotie techniek en natuur	Post-doctoraal	Werktuigbouwkunde post-doctoraal		60	High
Netherlands	528011	-74	-7409	8651	NLD PhD/promotie	NLD PhD/promotie techniek en natuur	NLD Post-doctoraal	NLD Wiskunde (technisch) post-doctoraal	PhD/promotie	PhD/promotie techniek en natuur	Post-doctoraal	Wiskunde (technisch) post-doctoraal		60	High
Netherlands	528011	-74	8499		NLD PhD/promotie	NLD PhD/promotie techniek en natuur	NLD anders {master techniek en natuur}		PhD/promotie	PhD/promotie techniek en natuur	anders			60	High
